# Supplementary material for: Genome-wide association studies of immune, disease and production traits in indigenous chicken ecotypes
Source: Genet Sel Evol. 2016 Sep 29;48:74. doi: 10.1186/s12711-016-0252-7 (PMC5041578; doi:10.1186/s12711-016-0252-7)
Supplement: Supplementary file 6 — 10.1186/s12711-016-0252-7 List of genes located in the candidate genomic regions for the Jarso (Table S6) and Horro (Table S7) chickens. Candidate regions were defined 100 kb upstream and downstream of the significant SNPs. Gene lists for infectious bursal disease virus (IBDV) antibody titre, Mareks’ disease virus (MDV) antibody titre, Salmonella enterica serovar Galinarum (SG) antibody titre, Pasteurella multocida (PM) antibody titre, Eimeria parasitism resistance, cestodes parasitism resistance, body weight and body condition score (BCS) are shown. [file 12711_2016_252_MOESM6_ESM.xlsx]

## Sheet: Sheet1
Additional File 6: Table S6 and Table S7.
Table S6. List of genes located in the candidate genomic regions for the Jarso chickens. Candidate regions were defined 100 kb upstream and downstream of the significant SNPs. Gene lists for Infectious bursal disease virus (IBDV) antibody titre, Mareks’ disease virus (MDV) antibody titre, Salmonella enterica serovar Galinarum (SG) antibody titre, Pasteurella multocida (PM) antibody titre, Eimeria…
Trait	Ensembl Gene ID	Ensembl Transcript ID	Gene Name	Chromosome	Gene Start (bp)	Gene End (bp)	Strand	Description
IBDV	ENSGALG00000011442	ENSGALT00000018657	TGFBR2	2	40385525	40447574	1	Gallus gallus transforming growth factor, beta receptor II (70/80kDa) (TGFBR2), mRNA. [Source:RefSeq mRNA;Acc:NM_205428]
IBDV	ENSGALG00000011442	ENSGALT00000037691	TGFBR2	2	40385525	40447574	1	Gallus gallus transforming growth factor, beta receptor II (70/80kDa) (TGFBR2), mRNA. [Source:RefSeq mRNA;Acc:NM_205428]
IBDV	ENSGALG00000011447	ENSGALT00000018667	GADL1	2	40463088	40532241	-1	glutamate decarboxylase-like 1 [Source:HGNC Symbol;Acc:HGNC:27949]
IBDV	ENSGALG00000007963	ENSGALT00000012932	NFATC2	20	13524951	13576049	1	nuclear factor of activated T-cells, cytoplasmic, calcineurin-dependent 2 [Source:HGNC Symbol;Acc:HGNC:7776]
IBDV	ENSGALG00000007980	ENSGALT00000012958	KCNG1	20	13713341	13716620	1	potassium voltage-gated channel, subfamily G, member 1 [Source:HGNC Symbol;Acc:HGNC:6248]
IBDV	ENSGALG00000017366	ENSGALT00000028050	DPM1	20	13731017	13739373	1	dolichyl-phosphate mannosyltransferase polypeptide 1, catalytic subunit [Source:HGNC Symbol;Acc:HGNC:3005]
IBDV	ENSGALG00000023475	ENSGALT00000038854		20	13750636	13751600	1	Uncharacterized protein [Source:UniProtKB/TrEMBL;Acc:E1BYC8]
IBDV	ENSGALG00000007989	ENSGALT00000012969	ADNP	20	13752745	13772968	1	activity-dependent neuroprotector homeobox [Source:HGNC Symbol;Acc:HGNC:15766]
IBDV	ENSGALG00000007994	ENSGALT00000012978	PARD6B	20	13811824	13824523	1	Gallus gallus par-6 partitioning defective 6 homolog beta (C. elegans) (PARD6B), mRNA. [Source:RefSeq mRNA;Acc:NM_001044641]
IBDV	ENSGALG00000008005	ENSGALT00000012995	FAM65C	20	13824100	13879197	1	family with sequence similarity 65, member C [Source:HGNC Symbol;Acc:HGNC:16168]
IBDV	ENSGALG00000008010	ENSGALT00000013001	PTPN1	20	13883933	13922802	1	Gallus gallus protein tyrosine phosphatase, non-receptor type 1 (PTPN1), mRNA. [Source:RefSeq mRNA;Acc:NM_204875]
IBDV	ENSGALG00000015058	ENSGALT00000024292	PTPRD	Z	28643720	28915973	-1	protein tyrosine phosphatase, receptor type, D [Source:HGNC Symbol;Acc:HGNC:9668]
IBDV	ENSGALG00000001677	ENSGALT00000002566		Z	2629364	2878710	-1	SET binding protein 1 [Source:HGNC Symbol;Acc:HGNC:15573]
MDV	ENSGALG00000004494	ENSGALT00000007159	CCNE1	11	7933476	7946064	1	G1/S-specific cyclin-E1 [Source:RefSeq peptide;Acc:NP_001026529]
MDV	ENSGALG00000004506	ENSGALT00000007178	URI1	11	7961122	8028603	1	URI1, prefoldin-like chaperone [Source:HGNC Symbol;Acc:HGNC:13236]
MDV	ENSGALG00000004510	ENSGALT00000034103	ZNF536	11	8249369	8451306	1	zinc finger protein 536 [Source:HGNC Symbol;Acc:HGNC:29025]
MDV	ENSGALG00000006258	ENSGALT00000010115	SPOCK1	13	13906202	14163956	-1	sparc/osteonectin, cwcv and kazal-like domains proteoglycan (testican) 1 [Source:HGNC Symbol;Acc:HGNC:11251]
MDV	ENSGALG00000006319	ENSGALT00000010215	TGFBI	13	14295426	14509385	-1	transforming growth factor-beta-induced protein ig-h3 precursor [Source:RefSeq peptide;Acc:NP_990367]
SG	ENSGALG00000001157	ENSGALT00000001740	DENND1A	17	9023085	9193806	-1	DENN/MADD domain containing 1A [Source:HGNC Symbol;Acc:HGNC:29324]
SG	ENSGALG00000001124	ENSGALT00000001693	LHX2	17	9224740	9243501	1	LIM homeobox 2 [Source:HGNC Symbol;Acc:HGNC:6594]
SG	ENSGALG00000011688	ENSGALT00000019109	TCP11L1	5	6486494	6503927	-1	T-complex protein 11-like protein 1 [Source:RefSeq peptide;Acc:NP_001186336]
SG	ENSGALG00000011681	ENSGALT00000019095	DEPDC7	5	6503940	6512243	-1	DEP domain-containing protein 7 [Source:RefSeq peptide;Acc:NP_001186335]
SG	ENSGALG00000005265	ENSGALT00000008451	SYT9	5	6636133	6677259	1	synaptotagmin IX [Source:HGNC Symbol;Acc:HGNC:19265]
SG	ENSGALG00000027184	ENSGALT00000044367	OLFML1	5	6739772	6750882	1	olfactomedin-like 1 [Source:HGNC Symbol;Acc:HGNC:24473]
SG	ENSGALG00000005294	ENSGALT00000008490	PPFIBP2	5	6774141	6845804	1	PTPRF interacting protein, binding protein 2 (liprin beta 2) [Source:HGNC Symbol;Acc:HGNC:9250]
PM	ENSGALG00000008947	ENSGALT00000014550	PAK7	3	13125328	13287642	1	Gallus gallus p21 protein (Cdc42/Rac)-activated kinase 7 (PAK7), mRNA. [Source:RefSeq mRNA;Acc:NM_001199409]
PM	ENSGALG00000023601	ENSGALT00000039270		3	13128374	13142969	-1	Uncharacterized protein [Source:UniProtKB/TrEMBL;Acc:E1BXM0]
PM	ENSGALG00000008918	ENSGALT00000014499	LAMP5	3	13291087	13299548	-1	lysosomal-associated membrane protein family, member 5 [Source:HGNC Symbol;Acc:HGNC:16097]
PM	ENSGALG00000008907	ENSGALT00000044628	PLCB4	3	13302980	13394073	-1	1-phosphatidylinositol-4,5-bisphosphate phosphodiesterase beta-4 [Source:RefSeq peptide;Acc:NP_001186364]
PM	ENSGALG00000008907	ENSGALT00000014481	PLCB4	3	13302980	13394073	-1	1-phosphatidylinositol-4,5-bisphosphate phosphodiesterase beta-4 [Source:RefSeq peptide;Acc:NP_001186364]
PM	ENSGALG00000014819	ENSGALT00000023926	JMY	Z	22209305	22263417	-1	junction mediating and regulatory protein, p53 cofactor [Source:HGNC Symbol;Acc:HGNC:28916]
PM	ENSGALG00000004518	ENSGALT00000007194		Z	22291807	22310732	-1	Uncharacterized protein [Source:UniProtKB/TrEMBL;Acc:E1BSH9]
PM	ENSGALG00000004491	ENSGALT00000007151	DMGDH	Z	22311152	22356168	1	dimethylglycine dehydrogenase [Source:HGNC Symbol;Acc:HGNC:24475]
PM	ENSGALG00000004438	ENSGALT00000038612	ARSB	Z	22361255	22427489	1	arylsulfatase B [Source:HGNC Symbol;Acc:HGNC:714]
PM	ENSGALG00000016114	ENSGALT00000030811	TNFRSF11B	2	135902063	135921714	-1	Gallus gallus tumor necrosis factor receptor superfamily, member 11b (TNFRSF11B), mRNA. [Source:RefSeq mRNA;Acc:NM_001033641]
PM	ENSGALG00000027390	ENSGALT00000043013	COLEC10	2	135967391	135989675	1	Gallus gallus collectin sub-family member 10 (C-type lectin) (COLEC10), mRNA. [Source:RefSeq mRNA;Acc:NM_001039598]
PM	ENSGALG00000019436	ENSGALT00000030812	MAL2	2	136003864	136015564	1	Gallus gallus mal, T-cell differentiation protein 2 (MAL2), mRNA. [Source:RefSeq mRNA;Acc:NM_001012555]
PM	ENSGALG00000016112	ENSGALT00000025959	NOV	2	136064124	136069743	1	Gallus gallus nephroblastoma overexpressed gene (NOV), mRNA. [Source:RefSeq mRNA;Acc:NM_205268]
PM	ENSGALG00000016428	ENSGALT00000045482	ENPP2	2	136104592	136163574	-1	Gallus gallus ectonucleotide pyrophosphatase/phosphodiesterase 2 (ENPP2), mRNA. [Source:RefSeq mRNA;Acc:NM_001198662]
PM	ENSGALG00000009340	ENSGALT00000015210	TRIM63	23	3171702	3175771	1	tripartite motif containing 63, E3 ubiquitin protein ligase [Source:HGNC Symbol;Acc:HGNC:16007]
PM	ENSGALG00000010375	ENSGALT00000016903	SLC30A2	23	3175917	3177631	1	solute carrier family 30 (zinc transporter), member 2 [Source:HGNC Symbol;Acc:HGNC:11013]
PM	ENSGALG00000021658	ENSGALT00000035116	PAFAH2	23	3186847	3190095	1	platelet-activating factor acetylhydrolase 2, 40kDa [Source:HGNC Symbol;Acc:HGNC:8579]
PM	ENSGALG00000001475	ENSGALT00000002237	STMN1	23	3198617	3201919	1	Gallus gallus stathmin 1 (STMN1), mRNA. [Source:RefSeq mRNA;Acc:NM_001001858]
PM	ENSGALG00000009680	ENSGALT00000015756	PAQR7	23	3204152	3207296	1	Gallus gallus progestin and adipoQ receptor family member VII (PAQR7), mRNA. [Source:RefSeq mRNA;Acc:NM_001163651]
PM	ENSGALG00000024295	ENSGALT00000041046	MYCBP	23	3213948	3216350	1	c-myc binding protein
PM	ENSGALG00000001487	ENSGALT00000002256	RRAGC	23	3217150	3225967	1	Gallus gallus Ras-related GTP binding C (RRAGC), mRNA. [Source:RefSeq mRNA;Acc:NM_001030896]
PM	ENSGALG00000011214	ENSGALT00000018287	SERPINH1	1	194288921	194295617	1	Gallus gallus serpin peptidase inhibitor, clade H (heat shock protein 47), member 1, (collagen binding protein 1) (SERPINH1), mRNA. [Source:RefSeq mRNA;Acc:NM_205291]
PM	ENSGALG00000017330	ENSGALT00000028006	RPS3	1	194298571	194305896	-1	Gallus gallus ribosomal protein S3 (RPS3), mRNA. [Source:RefSeq mRNA;Acc:NM_001030836]
PM	ENSGALG00000017330	ENSGALT00000036364	RPS3	1	194298571	194305896	-1	Gallus gallus ribosomal protein S3 (RPS3), mRNA. [Source:RefSeq mRNA;Acc:NM_001030836]
PM	ENSGALG00000017329	ENSGALT00000028004	FCHSD2	1	194317765	194448987	-1	FCH and double SH3 domains 2 [Source:HGNC Symbol;Acc:HGNC:29114]
PM	ENSGALG00000017328	ENSGALT00000028002	P2RY2	1	194466868	194469256	1	purinergic receptor P2Y, G-protein coupled, 2 [Source:HGNC Symbol;Acc:HGNC:8541]
Eimeria	ENSGALG00000009507	ENSGALT00000015476	PLEKHH1	5	28086530	28129476	1	pleckstrin homology domain containing, family H (with MyTH4 domain) member 1 [Source:HGNC Symbol;Acc:HGNC:17733]
Eimeria	ENSGALG00000009510	ENSGALT00000015480	PIGH	5	28133628	28138875	-1	phosphatidylinositol N-acetylglucosaminyltransferase subunit H [Source:RefSeq peptide;Acc:NP_001186630]
Eimeria	ENSGALG00000009519	ENSGALT00000015501	ARG2	5	28140057	28159045	1	arginase, type II [Source:RefSeq peptide;Acc:NP_001186633]
Eimeria	ENSGALG00000009526	ENSGALT00000015509	VTI1B	5	28157078	28165517	-1	vesicle transport through interaction with t-SNAREs 1B [Source:HGNC Symbol;Acc:HGNC:17793]
Eimeria	ENSGALG00000003011	ENSGALT00000034713	TOM1L1	18	5786851	5807221	1	target of myb1 (chicken)-like 1 [Source:HGNC Symbol;Acc:HGNC:11983]
Eimeria	ENSGALG00000027190	ENSGALT00000043415	COX11	18	5805897	5810879	-1	cytochrome c oxidase assembly homolog 11 (yeast) [Source:HGNC Symbol;Acc:HGNC:2261]
Eimeria	ENSGALG00000003033	ENSGALT00000004800	STXBP4	18	5811036	5864100	1	syntaxin binding protein 4 [Source:HGNC Symbol;Acc:HGNC:19694]
Eimeria	ENSGALG00000003059	ENSGALT00000004832	HLF	18	5880924	5910644	1	hepatic leukemia factor [Source:HGNC Symbol;Acc:HGNC:4977]
Eimeria	ENSGALG00000003078	ENSGALT00000004865	MMD	18	5919932	5933224	-1	Gallus gallus monocyte to macrophage differentiation-associated (MMD), mRNA. [Source:RefSeq mRNA;Acc:NM_001030704]
Eimeria	ENSGALG00000014848	ENSGALT00000023965	TRDN	3	60315841	60432093	1	triadin [Source:HGNC Symbol;Acc:HGNC:12261]
Eimeria	ENSGALG00000012494	ENSGALT00000029264	CD1A1	16	2102	4938	1	CD1c molecule precursor [Source:RefSeq peptide;Acc:NP_001017412]
Eimeria	ENSGALG00000012494	ENSGALT00000044343	CD1A1	16	2102	4938	1	CD1c molecule precursor [Source:RefSeq peptide;Acc:NP_001017412]
Eimeria	ENSGALG00000027865	ENSGALT00000045123	CD1.2	16	5769	8509	1	T-cell surface glycoprotein CD1b precursor [Source:RefSeq peptide;Acc:NP_001019753]
Eimeria	ENSGALG00000000182	ENSGALT00000000238	FGA	16	16221	33713	1	fibrinogen alpha chain [Source:HGNC Symbol;Acc:HGNC:3661]
Eimeria	ENSGALG00000010153	ENSGALT00000016503	CYP21A2	16	37924	41746	-1	steroid 21-hydroxylase precursor [Source:RefSeq peptide;Acc:NP_001092828]
Eimeria	ENSGALG00000027842	ENSGALT00000044703	CenpA	16	42328	43892	-1	Histone H3-like centromeric protein A [Source:UniProtKB/Swiss-Prot;Acc:Q6XXM1]
Eimeria	ENSGALG00000026646	ENSGALT00000044830	C4	16	44245	58599	-1	complement 4 precursor [Source:RefSeq peptide;Acc:NP_001070701]
Eimeria	ENSGALG00000024372	ENSGALT00000046170	BFIV21	16	59616	62099	1	MHC BF2 class I precursor [Source:RefSeq peptide;Acc:NP_001026509]
Eimeria	ENSGALG00000024372	ENSGALT00000000139	BFIV21	16	59616	62099	1	MHC BF2 class I precursor [Source:RefSeq peptide;Acc:NP_001026509]
Eimeria	ENSGALG00000024372	ENSGALT00000043207	BFIV21	16	59616	62099	1	MHC BF2 class I precursor [Source:RefSeq peptide;Acc:NP_001026509]
Eimeria	ENSGALG00000024372	ENSGALT00000044107	BFIV21	16	59616	62099	1	MHC BF2 class I precursor [Source:RefSeq peptide;Acc:NP_001026509]
Eimeria	ENSGALG00000000181	ENSGALT00000000237	TAP2	16	64031	67067	-1	antigen peptide transporter 2 [Source:RefSeq peptide;Acc:NP_001092827]
Eimeria	ENSGALG00000026269	ENSGALT00000045907	TAP1	16	67623	76124	1	antigen peptide transporter 1 [Source:RefSeq peptide;Acc:NP_001129440]
Eimeria	ENSGALG00000000178	ENSGALT00000000234	BF1	16	73099	75588	-1	MHC class I alpha chain 1 [Source:UniProtKB/TrEMBL;Acc:A0ZXL5]
Eimeria	ENSGALG00000000178	ENSGALT00000044235	BF1	16	73099	75588	-1	MHC class I alpha chain 1 [Source:UniProtKB/TrEMBL;Acc:A0ZXL5]
Eimeria	ENSGALG00000000178	ENSGALT00000042630	BF1	16	73099	75588	-1	MHC class I alpha chain 1 [Source:UniProtKB/TrEMBL;Acc:A0ZXL5]
Eimeria	ENSGALG00000000178	ENSGALT00000046187	BF1	16	73099	75588	-1	MHC class I alpha chain 1 [Source:UniProtKB/TrEMBL;Acc:A0ZXL5]
Eimeria	ENSGALG00000000166	ENSGALT00000041214	DMB2	16	76300	79327	-1	Major histocompatibility complex class II beta chain BMA2, (similar to HLA class II, D beta chain) precursor [Source:RefSeq peptide;Acc:NP_001128638]
Eimeria	ENSGALG00000000166	ENSGALT00000000222	DMB2	16	76300	79327	-1	Major histocompatibility complex class II beta chain BMA2, (similar to HLA class II, D beta chain) precursor [Source:RefSeq peptide;Acc:NP_001128638]
Eimeria	ENSGALG00000000162	ENSGALT00000041213		16	79575	96270	-1	Uncharacterized protein [Source:UniProtKB/TrEMBL;Acc:F1NIV8]
Eimeria	ENSGALG00000000158	ENSGALT00000000214	DMA	16	82023	84232	-1	B locus M alpha chain 1 precursor [Source:RefSeq peptide;Acc:NP_001092823]
Eimeria	ENSGALG00000000156	ENSGALT00000000212	BRD2	16	89695	93569	1	bromodomain-containing protein 2 [Source:RefSeq peptide;Acc:NP_001025845]
Eimeria	ENSGALG00000008022	ENSGALT00000000203	TPN	16	97656	101192	1	tapasin isoform 1 precursor [Source:RefSeq peptide;Acc:NP_001029988]
Eimeria	ENSGALG00000008022	ENSGALT00000044889	TPN	16	97656	101192	1	tapasin isoform 1 precursor [Source:RefSeq peptide;Acc:NP_001029988]
Eimeria	ENSGALG00000000141	ENSGALT00000008925	BLB1	16	102122	103266	1	Uncharacterized protein [Source:UniProtKB/TrEMBL;Acc:F1NSZ6]
Eimeria	ENSGALG00000028659	ENSGALT00000000183	Blec1	16	104372	106726	-1	C-type lectin domain family 2 member E [Source:RefSeq peptide;Acc:NP_998747]
Eimeria	ENSGALG00000000136	ENSGALT00000000188	Blec2	16	108301	110805	1	putative NK receptor [Source:RefSeq peptide;Acc:NP_001038147]
Eimeria	ENSGALG00000026396	ENSGALT00000045385	BG1	16	114604	118870	1	uncharacterized protein LOC426940 precursor [Source:RefSeq peptide;Acc:NP_001092825]
Eimeria	ENSGALG00000000123	ENSGALT00000000172	B-BTN2	16	120438	123438	-1	Uncharacterized protein [Source:UniProtKB/TrEMBL;Acc:F1NM56]
Eimeria	ENSGALG00000000122	ENSGALT00000000171	GNB2L1	16	139264	142727	1	Guanine nucleotide-binding protein subunit beta-2-like 1 [Source:UniProtKB/Swiss-Prot;Acc:P63247]
Eimeria	ENSGALG00000019835	ENSGALT00000045935		16	144211	162982	-1	E3 ubiquitin-protein ligase TRIM41 [Source:RefSeq peptide;Acc:NP_001025843]
Eimeria	ENSGALG00000019835	ENSGALT00000000084	TRIM27	16	144211	162982	-1	E3 ubiquitin-protein ligase TRIM41 [Source:RefSeq peptide;Acc:NP_001025843]
Eimeria	ENSGALG00000019835	ENSGALT00000044422	TRIM27	16	144211	162982	-1	E3 ubiquitin-protein ligase TRIM41 [Source:RefSeq peptide;Acc:NP_001025843]
Eimeria	ENSGALG00000019835	ENSGALT00000045456	TRIM27	16	144211	162982	-1	E3 ubiquitin-protein ligase TRIM41 [Source:RefSeq peptide;Acc:NP_001025843]
Eimeria	ENSGALG00000000117	ENSGALT00000045522	TRIM27	16	150525	169149	1	tripartite motif-containing 27 [Source:RefSeq peptide;Acc:NP_001025842]
Eimeria	ENSGALG00000000117	ENSGALT00000000147	TRIM27	16	150525	169149	1	tripartite motif-containing 27 [Source:RefSeq peptide;Acc:NP_001025842]
Eimeria	ENSGALG00000000117	ENSGALT00000042650	TRIM27	16	150525	169149	1	tripartite motif-containing 27 [Source:RefSeq peptide;Acc:NP_001025842]
Eimeria	ENSGALG00000000117	ENSGALT00000000152	TRIM27	16	150525	169149	1	tripartite motif-containing 27 [Source:RefSeq peptide;Acc:NP_001025842]
Eimeria	ENSGALG00000000115	ENSGALT00000000164	HEP21	16	174910	176418	1	HEP21 protein precursor [Source:RefSeq peptide;Acc:NP_989852]
Eimeria	ENSGALG00000000107	ENSGALT00000000149	TRIM7	16	177447	186760	1	tripartite motif-containing protein 7 [Source:RefSeq peptide;Acc:NP_001092822]
Eimeria	ENSGALG00000000081	ENSGALT00000000109	IL4I1	16	191143	194187	-1	L-amino-acid oxidase precursor [Source:RefSeq peptide;Acc:NP_001092821]
Eimeria	ENSGALG00000019831	ENSGALT00000031509	LTB4R2	16	9312	10259	-1	leukotriene B4 receptor 2 [Source:HGNC Symbol;Acc:HGNC:19260]
Cestodes	ENSGALG00000011232	ENSGALT00000018320	STK11IP	7	21530018	21548301	1	serine/threonine-protein kinase 11-interacting protein [Source:RefSeq peptide;Acc:NP_001012936]
Cestodes	ENSGALG00000011233	ENSGALT00000018322		7	21551919	21553417	1	Gap junction protein [Source:UniProtKB/TrEMBL;Acc:E1BRZ1]
Cestodes	ENSGALG00000011234	ENSGALT00000018323	INHA	7	21555004	21556682	-1	Inhibin alpha chain [Source:UniProtKB/Swiss-Prot;Acc:P43031]
Cestodes	ENSGALG00000011242	ENSGALT00000018337	OBSL1	7	21558495	21570704	1	obscurin-like 1 [Source:HGNC Symbol;Acc:HGNC:29092]
Cestodes	ENSGALG00000011250	ENSGALT00000018356	ASIC4	7	21585959	21589518	-1	acid sensing (proton gated) ion channel family member 4 [Source:HGNC Symbol;Acc:HGNC:21263]
Cestodes	ENSGALG00000011252	ENSGALT00000018359		7	21628477	21632296	1	Uncharacterized protein [Source:UniProtKB/TrEMBL;Acc:F1P341]
Cestodes	ENSGALG00000002417	ENSGALT00000003806	GMPPA	7	21632940	21636638	-1	GDP-mannose pyrophosphorylase A [Source:HGNC Symbol;Acc:HGNC:22923]
Cestodes	ENSGALG00000028386	ENSGALT00000043042	SPEG	7	21638777	21666114	-1	SPEG complex locus [Source:HGNC Symbol;Acc:HGNC:16901]
Cestodes	ENSGALG00000011318	ENSGALT00000018464	DNPEP	7	21640186	21682786	1	aspartyl aminopeptidase [Source:RefSeq peptide;Acc:NP_001012937]
Cestodes	ENSGALG00000011306	ENSGALT00000018446	DES	7	21670394	21673766	-1	desmin [Source:HGNC Symbol;Acc:HGNC:2770]
Cestodes	ENSGALG00000026093	ENSGALT00000045102	PTPRN	7	21683470	21691823	1	protein tyrosine phosphatase, receptor type, N [Source:HGNC Symbol;Acc:HGNC:9676]
Cestodes	ENSGALG00000027506	ENSGALT00000045441	DNAJB2	7	21692309	21697267	-1	DnaJ (Hsp40) homolog, subfamily B, member 2 [Source:HGNC Symbol;Acc:HGNC:5228]
Cestodes	ENSGALG00000011324	ENSGALT00000018477		7	21697266	21702129	1	Uncharacterized protein [Source:UniProtKB/TrEMBL;Acc:F1NW97]
Cestodes	ENSGALG00000000433	ENSGALT00000038318		7	21704678	21707280	1	Uncharacterized protein [Source:UniProtKB/TrEMBL;Acc:F1NXR6]
Cestodes	ENSGALG00000011326	ENSGALT00000018480	STK16	7	21707734	21709879	-1	serine/threonine kinase 16 [Source:HGNC Symbol;Acc:HGNC:11394]
Cestodes	ENSGALG00000011328	ENSGALT00000018482	GLB1L	7	21710108	21714164	1	galactosidase, beta 1-like [Source:HGNC Symbol;Acc:HGNC:28129]
Cestodes	ENSGALG00000011332	ENSGALT00000018493	ANKZF1	7	21714340	21721635	-1	ankyrin repeat and zinc finger domain containing 1 [Source:HGNC Symbol;Acc:HGNC:25527]
Cestodes	ENSGALG00000011649	ENSGALT00000019038	ATG9A	7	21721773	21730024	1	autophagy-related protein 9A [Source:RefSeq peptide;Acc:NP_001029993]
Cestodes	ENSGALG00000011648	ENSGALT00000038272	ABCB6	7	21731260	21735967	1	ATP-binding cassette, sub-family B (MDR/TAP), member 6 (Langereis blood group) [Source:HGNC Symbol;Acc:HGNC:47]
Cestodes	ENSGALG00000028757	ENSGALT00000044043	ZFAND2B	7	21736096	21737808	-1	zinc finger, AN1-type domain 2B [Source:HGNC Symbol;Acc:HGNC:25206]
Cestodes	ENSGALG00000011334	ENSGALT00000018495	FAM134A	7	21739345	21751280	-1	family with sequence similarity 134, member A [Source:HGNC Symbol;Acc:HGNC:28450]
Cestodes	ENSGALG00000011343	ENSGALT00000018510	SLC23A3	7	21758725	21762767	1	solute carrier family 23, member 3 [Source:HGNC Symbol;Acc:HGNC:20601]
Cestodes	ENSGALG00000005263	ENSGALT00000008449	SOX8	14	5739428	5742818	-1	transcription factor SOX-8 [Source:RefSeq peptide;Acc:NP_990062]
Cestodes	ENSGALG00000005281	ENSGALT00000008468	LMF1	14	5758773	5913351	1	lipase maturation factor 1 [Source:HGNC Symbol;Acc:HGNC:14154]
Cestodes	ENSGALG00000005291	ENSGALT00000008482		14	5951623	5964734	1	Uncharacterized protein [Source:UniProtKB/TrEMBL;Acc:E1C1V6]
Cestodes	ENSGALG00000005293	ENSGALT00000008486	GNG13	14	5968997	5970919	1	guanine nucleotide binding protein (G protein), gamma 13 [Source:RefSeq peptide;Acc:NP_001254748]
Cestodes	ENSGALG00000005685	ENSGALT00000009118	KSR1	19	9131390	9186283	1	kinase suppressor of ras 1 [Source:HGNC Symbol;Acc:HGNC:6465]
Cestodes	ENSGALG00000005693	ENSGALT00000034669	INOS	19	9192393	9211569	-1	nitric oxide synthase, inducible [Source:RefSeq peptide;Acc:NP_990292]
Cestodes	ENSGALG00000005699	ENSGALT00000009143	NLK	19	9256552	9296265	1	nemo-like kinase [Source:HGNC Symbol;Acc:HGNC:29858]
Cestodes	ENSGALG00000005702	ENSGALT00000009146	TMEM97	19	9296344	9299736	1	transmembrane protein 97 [Source:HGNC Symbol;Acc:HGNC:28106]
Cestodes	ENSGALG00000005707	ENSGALT00000009153	IFT20	19	9298637	9301800	-1	intraflagellar transport 20 [Source:HGNC Symbol;Acc:HGNC:30989]
Cestodes	ENSGALG00000005715	ENSGALT00000009169	TNFAIP1	19	9301908	9313939	1	tumor necrosis factor, alpha-induced protein 1 (endothelial)
Cestodes	ENSGALG00000005737	ENSGALT00000009214	SGSM2	19	9316575	9360577	1	small G protein signaling modulator 2 [Source:HGNC Symbol;Acc:HGNC:29026]
Cestodes	ENSGALG00000005830	ENSGALT00000009362	MNT	19	9372750	9391861	-1	MAX network transcriptional repressor [Source:HGNC Symbol;Acc:HGNC:7188]
Cestodes	ENSGALG00000005834	ENSGALT00000009368	PAFAH1B1	19	9436637	9465791	1	Gallus gallus platelet-activating factor acetylhydrolase 1b, regulatory subunit 1 (45kDa)
Cestodes	ENSGALG00000013920	ENSGALT00000029187	SUV39H2	1	7318283	7328042	1	Histone-lysine N-methyltransferase SUV39H2 [Source:UniProtKB/Swiss-Prot;Acc:Q5F3W5]
Cestodes	ENSGALG00000013926	ENSGALT00000022573	DCLRE1C	1	7325534	7338880	-1	protein artemis [Source:RefSeq peptide;Acc:NP_001026765]
Cestodes	ENSGALG00000000451	ENSGALT00000000612	MEIG1	1	7339036	7344816	1	meiosis/spermiogenesis associated 1 [Source:HGNC Symbol;Acc:HGNC:23429]
Cestodes	ENSGALG00000006633	ENSGALT00000010717	TMEM243	1	7358546	7361773	1	transmembrane protein 243, mitochondrial [Source:HGNC Symbol;Acc:HGNC:21707]
Cestodes	ENSGALG00000006628	ENSGALT00000030754	DMTF1	1	7361808	7390379	-1	cyclin-D-binding Myb-like transcription factor 1 [Source:RefSeq peptide;Acc:NP_001074332]
Cestodes	ENSGALG00000006628	ENSGALT00000010706	DMTF1	1	7361808	7390379	-1	cyclin-D-binding Myb-like transcription factor 1 [Source:RefSeq peptide;Acc:NP_001074332]
Cestodes	ENSGALG00000006606	ENSGALT00000010664	KIAA1324L	1	7422961	7518502	1	KIAA1324-like [Source:HGNC Symbol;Acc:HGNC:21945]
Cestodes	ENSGALG00000010533	ENSGALT00000025475	ELAVL4	8	22464843	22521965	1	ELAV-like protein 4 [Source:RefSeq peptide;Acc:NP_990161]
Cestodes	ENSGALG00000010533	ENSGALT00000017146	ELAVL4	8	22464843	22521965	1	ELAV-like protein 4 [Source:RefSeq peptide;Acc:NP_990161]
Cestodes	ENSGALG00000010536	ENSGALT00000017150	FAF1	8	22702157	22816200	-1	Fas (TNFRSF6) associated factor 1 [Source:HGNC Symbol;Acc:HGNC:3578]
Cestodes	ENSGALG00000010470	ENSGALT00000017051	TCERG1L	6	34109826	34175471	-1	transcription elongation regulator 1-like [Source:HGNC Symbol;Acc:HGNC:23533]
Cestodes	ENSGALG00000010471	ENSGALT00000017054	PPP2R2D	6	34300970	34324759	1	serine/threonine-protein phosphatase 2A 55 kDa regulatory subunit B delta isoform [Source:RefSeq peptide;Acc:NP_001006507]
Cestodes	ENSGALG00000015021	ENSGALT00000024225	TMEM174	Z	24758726	24760600	-1	transmembrane protein 174 [Source:HGNC Symbol;Acc:HGNC:28187]
Cestodes	ENSGALG00000015020	ENSGALT00000024224	TMEM171	Z	24766638	24772418	-1	transmembrane protein 171 [Source:HGNC Symbol;Acc:HGNC:27031]
Cestodes	ENSGALG00000015019	ENSGALT00000038495	FCHO2	Z	24789435	24869928	-1	FCH domain only 2 [Source:HGNC Symbol;Acc:HGNC:25180]
Cestodes	ENSGALG00000012494	ENSGALT00000029264	CD1A1	16	2102	4938	1	CD1c molecule precursor [Source:RefSeq peptide;Acc:NP_001017412]
Cestodes	ENSGALG00000012494	ENSGALT00000044343	CD1A1	16	2102	4938	1	CD1c molecule precursor [Source:RefSeq peptide;Acc:NP_001017412]
Cestodes	ENSGALG00000027865	ENSGALT00000045123	CD1.2	16	5769	8509	1	T-cell surface glycoprotein CD1b precursor [Source:RefSeq peptide;Acc:NP_001019753]
Cestodes	ENSGALG00000000182	ENSGALT00000000238	FGA	16	16221	33713	1	fibrinogen alpha chain [Source:HGNC Symbol;Acc:HGNC:3661]
Cestodes	ENSGALG00000010153	ENSGALT00000016503	CYP21A2	16	37924	41746	-1	steroid 21-hydroxylase precursor [Source:RefSeq peptide;Acc:NP_001092828]
Cestodes	ENSGALG00000027842	ENSGALT00000044703	CenpA	16	42328	43892	-1	Histone H3-like centromeric protein A [Source:UniProtKB/Swiss-Prot;Acc:Q6XXM1]
Cestodes	ENSGALG00000026646	ENSGALT00000044830	C4	16	44245	58599	-1	complement 4 precursor [Source:RefSeq peptide;Acc:NP_001070701]
Cestodes	ENSGALG00000024372	ENSGALT00000046170	BFIV21	16	59616	62099	1	MHC BF2 class I precursor [Source:RefSeq peptide;Acc:NP_001026509]
Cestodes	ENSGALG00000024372	ENSGALT00000000139	BFIV21	16	59616	62099	1	MHC BF2 class I precursor [Source:RefSeq peptide;Acc:NP_001026509]
Cestodes	ENSGALG00000024372	ENSGALT00000043207	BFIV21	16	59616	62099	1	MHC BF2 class I precursor [Source:RefSeq peptide;Acc:NP_001026509]
Cestodes	ENSGALG00000024372	ENSGALT00000044107	BFIV21	16	59616	62099	1	MHC BF2 class I precursor [Source:RefSeq peptide;Acc:NP_001026509]
Cestodes	ENSGALG00000000181	ENSGALT00000000237	TAP2	16	64031	67067	-1	antigen peptide transporter 2 [Source:RefSeq peptide;Acc:NP_001092827]
Cestodes	ENSGALG00000026269	ENSGALT00000045907	TAP1	16	67623	76124	1	antigen peptide transporter 1 [Source:RefSeq peptide;Acc:NP_001129440]
Cestodes	ENSGALG00000000178	ENSGALT00000000234	BF1	16	73099	75588	-1	MHC class I alpha chain 1 [Source:UniProtKB/TrEMBL;Acc:A0ZXL5]
Cestodes	ENSGALG00000000178	ENSGALT00000044235	BF1	16	73099	75588	-1	MHC class I alpha chain 1 [Source:UniProtKB/TrEMBL;Acc:A0ZXL5]
Cestodes	ENSGALG00000000178	ENSGALT00000042630	BF1	16	73099	75588	-1	MHC class I alpha chain 1 [Source:UniProtKB/TrEMBL;Acc:A0ZXL5]
Cestodes	ENSGALG00000000178	ENSGALT00000046187	BF1	16	73099	75588	-1	MHC class I alpha chain 1 [Source:UniProtKB/TrEMBL;Acc:A0ZXL5]
Cestodes	ENSGALG00000000166	ENSGALT00000041214	DMB2	16	76300	79327	-1	Major histocompatibility complex class II beta chain BMA2, (similar to HLA class II, D beta chain) precursor [Source:RefSeq peptide;Acc:NP_001128638]
Cestodes	ENSGALG00000000166	ENSGALT00000000222	DMB2	16	76300	79327	-1	Major histocompatibility complex class II beta chain BMA2, (similar to HLA class II, D beta chain) precursor [Source:RefSeq peptide;Acc:NP_001128638]
Cestodes	ENSGALG00000000162	ENSGALT00000041213		16	79575	96270	-1	Uncharacterized protein [Source:UniProtKB/TrEMBL;Acc:F1NIV8]
Cestodes	ENSGALG00000000158	ENSGALT00000000214	DMA	16	82023	84232	-1	B locus M alpha chain 1 precursor [Source:RefSeq peptide;Acc:NP_001092823]
Cestodes	ENSGALG00000000156	ENSGALT00000000212	BRD2	16	89695	93569	1	bromodomain-containing protein 2 [Source:RefSeq peptide;Acc:NP_001025845]
Cestodes	ENSGALG00000008022	ENSGALT00000000203	TPN	16	97656	101192	1	tapasin isoform 1 precursor [Source:RefSeq peptide;Acc:NP_001029988]
Cestodes	ENSGALG00000008022	ENSGALT00000044889	TPN	16	97656	101192	1	tapasin isoform 1 precursor [Source:RefSeq peptide;Acc:NP_001029988]
Cestodes	ENSGALG00000000141	ENSGALT00000008925	BLB1	16	102122	103266	1	Uncharacterized protein [Source:UniProtKB/TrEMBL;Acc:F1NSZ6]
Cestodes	ENSGALG00000028659	ENSGALT00000000183	Blec1	16	104372	106726	-1	C-type lectin domain family 2 member E [Source:RefSeq peptide;Acc:NP_998747]
Cestodes	ENSGALG00000000136	ENSGALT00000000188	Blec2	16	108301	110805	1	putative NK receptor [Source:RefSeq peptide;Acc:NP_001038147]
Cestodes	ENSGALG00000026396	ENSGALT00000045385	BG1	16	114604	118870	1	uncharacterized protein LOC426940 precursor [Source:RefSeq peptide;Acc:NP_001092825]
Cestodes	ENSGALG00000000123	ENSGALT00000000172	B-BTN2	16	120438	123438	-1	Uncharacterized protein [Source:UniProtKB/TrEMBL;Acc:F1NM56]
Cestodes	ENSGALG00000000122	ENSGALT00000000171	GNB2L1	16	139264	142727	1	Guanine nucleotide-binding protein subunit beta-2-like 1 [Source:UniProtKB/Swiss-Prot;Acc:P63247]
Cestodes	ENSGALG00000019835	ENSGALT00000045935	TRIM27	16	144211	162982	-1	E3 ubiquitin-protein ligase TRIM41 [Source:RefSeq peptide;Acc:NP_001025843]
Cestodes	ENSGALG00000019835	ENSGALT00000000084	TRIM28	16	144211	162982	-1	E3 ubiquitin-protein ligase TRIM41 [Source:RefSeq peptide;Acc:NP_001025843]
Cestodes	ENSGALG00000019835	ENSGALT00000044422	TRIM29	16	144211	162982	-1	E3 ubiquitin-protein ligase TRIM41 [Source:RefSeq peptide;Acc:NP_001025843]
Cestodes	ENSGALG00000019835	ENSGALT00000045456	TRIM30	16	144211	162982	-1	E3 ubiquitin-protein ligase TRIM41 [Source:RefSeq peptide;Acc:NP_001025843]
Cestodes	ENSGALG00000000117	ENSGALT00000045522	TRIM31	16	150525	169149	1	tripartite motif-containing 27 [Source:RefSeq peptide;Acc:NP_001025842]
Cestodes	ENSGALG00000000117	ENSGALT00000000147	TRIM32	16	150525	169149	1	tripartite motif-containing 27 [Source:RefSeq peptide;Acc:NP_001025842]
Cestodes	ENSGALG00000000117	ENSGALT00000042650	TRIM33	16	150525	169149	1	tripartite motif-containing 27 [Source:RefSeq peptide;Acc:NP_001025842]
Cestodes	ENSGALG00000000117	ENSGALT00000000152	TRIM34	16	150525	169149	1	tripartite motif-containing 27 [Source:RefSeq peptide;Acc:NP_001025842]
Cestodes	ENSGALG00000000115	ENSGALT00000000164	HEP21	16	174910	176418	1	HEP21 protein precursor [Source:RefSeq peptide;Acc:NP_989852]
Cestodes	ENSGALG00000000107	ENSGALT00000000149	TRIM7	16	177447	186760	1	tripartite motif-containing protein 7 [Source:RefSeq peptide;Acc:NP_001092822]
Cestodes	ENSGALG00000000081	ENSGALT00000000109	IL4I1	16	191143	194187	-1	L-amino-acid oxidase precursor [Source:RefSeq peptide;Acc:NP_001092821]
Cestodes	ENSGALG00000019831	ENSGALT00000031509	LTB4R2	16	9312	10259	-1	leukotriene B4 receptor 2 [Source:HGNC Symbol;Acc:HGNC:19260]
Body weight	ENSGALG00000027853	ENSGALT00000025728	CTNNA2	4	86948459	87057215	-1	Gallus gallus catenin (cadherin-associated protein), alpha 2 (CTNNA2), mRNA. [Source:RefSeq mRNA;Acc:NM_205136]
Body weight	ENSGALG00000015966	ENSGALT00000037119		4	87267761	87345268	-1	Uncharacterized protein [Source:UniProtKB/TrEMBL;Acc:E1C7E9]
Body weight	ENSGALG00000015967	ENSGALT00000025729	LRRTM1	4	87094015	87096026	1	leucine rich repeat transmembrane neuronal 1 [Source:HGNC Symbol;Acc:HGNC:19408]
Body weight	ENSGALG00000028334	ENSGALT00000044852	gga-mir-6594	4	574788	574897	1	gga-mir-6594 [Source:miRBase;Acc:MI0022414]
Body weight	ENSGALG00000022935	ENSGALT00000037124	FOXI3	4	85595844	85600029	-1	forkhead box I3 [Source:HGNC Symbol;Acc:HGNC:35123]
Body weight	ENSGALG00000020108	ENSGALT00000032017		4	85618178	85625770	1	Uncharacterized protein [Source:UniProtKB/TrEMBL;Acc:E1C0D9]
Body weight	ENSGALG00000015953	ENSGALT00000025710		4	85642570	85648073	1	Uncharacterized protein [Source:UniProtKB/TrEMBL;Acc:E1BX72]
Body weight	ENSGALG00000015958	ENSGALT00000025715	EIF2AK3	4	85647294	85690468	-1	eukaryotic translation initiation factor 2-alpha kinase 3 [Source:HGNC Symbol;Acc:HGNC:3255]
Body weight	ENSGALG00000015960	ENSGALT00000025719	RPIA	4	85694573	85708293	1	ribose-5-phosphate isomerase [Source:RefSeq peptide;Acc:NP_001026341]
Body weight	ENSGALG00000015961	ENSGALT00000032015	SUCLG1	4	85721719	85737210	1	succinyl-CoA ligase [Source:RefSeq peptide;Acc:NP_001012910]
BCS	ENSGALG00000002375	ENSGALT00000003754	NOTCH1	17	7809850	7842342	1	notch 1 [Source:HGNC Symbol;Acc:HGNC:7881]
BCS	ENSGALG00000002364	ENSGALT00000003726	SEC16A	17	7850867	7872589	1	SEC16 homolog A, endoplasmic reticulum export factor [Source:HGNC Symbol;Acc:HGNC:29006]
BCS	ENSGALG00000001964	ENSGALT00000003045	INPP5E	17	7875220	7883711	1	inositol polyphosphate-5-phosphatase E [Source:HGNC Symbol;Acc:HGNC:21474]
BCS	ENSGALG00000001950	ENSGALT00000003018	PMPCA	17	7884107	7889675	-1	mitochondrial-processing peptidase subunit alpha [Source:RefSeq peptide;Acc:NP_001006197]
BCS	ENSGALG00000001921	ENSGALT00000002974	SDCCAG3	17	7889812	7892185	1	serologically defined colon cancer antigen 3 [Source:HGNC Symbol;Acc:HGNC:10667]
BCS	ENSGALG00000001910	ENSGALT00000002951	SNAPC4	17	7892326	7906233	1	small nuclear RNA activating complex, polypeptide 4, 190kDa [Source:HGNC Symbol;Acc:HGNC:11137]
BCS	ENSGALG00000001889	ENSGALT00000002925	CARD9	17	7909808	7916303	1	caspase recruitment domain family, member 9 [Source:HGNC Symbol;Acc:HGNC:16391]
BCS	ENSGALG00000006237	ENSGALT00000010087	PKN2	8	14118086	14145849	-1	protein kinase N2 [Source:HGNC Symbol;Acc:HGNC:9406]
BCS	ENSGALG00000006252	ENSGALT00000045172	LMO4	8	14657096	14677322	-1	LIM domain transcription factor LMO4 [Source:RefSeq peptide;Acc:NP_989443]
BCS	ENSGALG00000001279	ENSGALT00000001955	ZNF652	27	3392385	3400111	1	zinc finger protein 652 [Source:HGNC Symbol;Acc:HGNC:29147]
BCS	ENSGALG00000001281	ENSGALT00000001957	PHOSPHO1	27	3413412	3417057	1	phosphoethanolamine/phosphocholine phosphatase [Source:RefSeq peptide;Acc:NP_990176]
BCS	ENSGALG00000001287	ENSGALT00000001966	ABI3	27	3418377	3422195	-1	ABI family, member 3 [Source:HGNC Symbol;Acc:HGNC:29859]
BCS	ENSGALG00000026333	ENSGALT00000045062	GNGT2	27	3423443	3425719	1	guanine nucleotide binding protein (G protein), gamma transducing activity polypeptide 2 [Source:HGNC Symbol;Acc:HGNC:4412]
BCS	ENSGALG00000001293	ENSGALT00000001975	IGF2BP1	27	3433057	3459259	-1	Insulin-like growth factor 2 mRNA-binding protein 1 [Source:UniProtKB/Swiss-Prot;Acc:O42254]
BCS	ENSGALG00000001299	ENSGALT00000001981	GIP	27	3468107	3475761	1	gastric inhibitory polypeptide precursor [Source:RefSeq peptide;Acc:NP_001073573]
BCS	ENSGALG00000001309	ENSGALT00000001993	SNF8	27	3476051	3479316	1	SNF8, ESCRT-II complex subunit [Source:HGNC Symbol;Acc:HGNC:17028]
BCS	ENSGALG00000001315	ENSGALT00000002003	UBE2Z	27	3481604	3491371	-1	ubiquitin-conjugating enzyme E2Z [Source:HGNC Symbol;Acc:HGNC:25847]
BCS	ENSGALG00000001330	ENSGALT00000002026		27	3493403	3495227	-1	Uncharacterized protein [Source:UniProtKB/TrEMBL;Acc:E1BQ71]
BCS	ENSGALG00000001525	ENSGALT00000002317	CALCOCO2	27	3495909	3506537	1	calcium binding and coiled-coil domain 2 [Source:HGNC Symbol;Acc:HGNC:29912]
BCS	ENSGALG00000001543	ENSGALT00000002345	HOXB13	27	3529525	3532348	1	homeobox B13 [Source:HGNC Symbol;Acc:HGNC:5112]
Table S7. List of genes located in the candidate genomic regions for the Horro chickens. The candidate genomic regions were defined as the 100 kb upstream and downstream regions of the significant SNPs. Gene lists for Infectious bursal disease virus (IBDV) antibody titre, Mareks’ disease virus (MDV) antibody titre, Salmonella enterica serovar Galinarum (SG) antibody titre, Pasteurella multocida (…
Trait	Ensembl Gene ID	Ensembl Transcript ID	Gene Name	Chromosome	Gene Start (bp)	Gene End (bp)	Strand	Description
IBDV	ENSGALG00000014297	ENSGALT00000039023	IRF-3	5	15206202	15209669	1	interferon regulatory factor 3 [Source:RefSeq peptide;Acc:NP_990703]
IBDV	ENSGALG00000014313	ENSGALT00000023137		5	15212489	15215738	-1	Uncharacterized protein [Source:UniProtKB/TrEMBL;Acc:E1BUY9]
IBDV	ENSGALG00000023516	ENSGALT00000039018	PHRF1	5	15219660	15240773	-1	PHD and ring finger domains 1 [Source:HGNC Symbol;Acc:HGNC:24351]
IBDV	ENSGALG00000006873	ENSGALT00000011134	RASSF7	5	15253048	15259679	-1	Ras association (RalGDS/AF-6) domain family (N-terminal) member 7 [Source:HGNC Symbol;Acc:HGNC:1166]
IBDV	ENSGALG00000006879	ENSGALT00000046210	LRRC56	5	15297420	15350854	-1	leucine rich repeat containing 56 [Source:HGNC Symbol;Acc:HGNC:25430]
IBDV	ENSGALG00000023882	ENSGALT00000040136	MALL	3	2997748	3000625	-1	MAL-like protein [Source:RefSeq peptide;Acc:NP_001186357]
IBDV	ENSGALG00000008195	ENSGALT00000013347	NPHP1	3	3002055	3021472	-1	nephrocystin-1 [Source:RefSeq peptide;Acc:NP_001186358]
IBDV	ENSGALG00000008198	ENSGALT00000040123	TPCN3	3	3022021	3036125	1	two-pore calcium channel 3 [Source:RefSeq peptide;Acc:NP_001137403]
IBDV	ENSGALG00000008233	ENSGALT00000013400	BUB1	3	3037097	3057283	1	mitotic checkpoint serine/threonine-protein kinase BUB1 [Source:RefSeq peptide;Acc:NP_001012888]
IBDV	ENSGALG00000008254	ENSGALT00000013435	ANAPC1	3	3088750	3122490	-1	anaphase promoting complex subunit 1 [Source:HGNC Symbol;Acc:HGNC:19988]
IBDV	ENSGALG00000008257	ENSGALT00000013438	MERTK	3	3130275	3153422	1	tyrosine-protein kinase Mer precursor [Source:RefSeq peptide;Acc:NP_990319]
IBDV	ENSGALG00000008269	ENSGALT00000013458	ZC3H6	3	3165725	3195099	1	zinc finger CCCH domain-containing protein 6 [Source:RefSeq peptide;Acc:NP_001186379]
IBDV	ENSGALG00000008313	ENSGALT00000013531	NAPB	3	3205835	3212643	1	beta-soluble NSF attachment protein [Source:RefSeq peptide;Acc:NP_001186359]
IBDV	ENSGALG00000008350	ENSGALT00000013592		3	3212693	3229607	-1	Uncharacterized protein [Source:UniProtKB/TrEMBL;Acc:F1NXS2]
IBDV	ENSGALG00000026350	ENSGALT00000043958	GZF1	3	3218796	3221988	-1	GDNF-inducible zinc finger protein 1 [Source:HGNC Symbol;Acc:HGNC:15808]
IBDV	ENSGALG00000016308	ENSGALT00000026309	MYC	2	139316928	139321894	1	Myc proto-oncogene protein [Source:UniProtKB/Swiss-Prot;Acc:P01109]
IBDV	ENSGALG00000001730	ENSGALT00000002654	DGKD	9	728831	786491	1	diacylglycerol kinase, delta 130kDa [Source:HGNC Symbol;Acc:HGNC:2851]
IBDV	ENSGALG00000001780	ENSGALT00000002745	PROC	9	788897	797608	1	vitamin K-dependent protein C precursor [Source:RefSeq peptide;Acc:NP_989772]
IBDV	ENSGALG00000024397	ENSGALT00000041278		9	803662	805899	-1	Uncharacterized protein [Source:UniProtKB/TrEMBL;Acc:F1NTT3]
IBDV	ENSGALG00000001803	ENSGALT00000002785	IWS1	9	807888	824549	-1	IWS1 homolog (S. cerevisiae) [Source:HGNC Symbol;Acc:HGNC:25467]
IBDV	ENSGALG00000001936	ENSGALT00000002994	MYO7B	9	834637	880098	1	myosin VIIB [Source:HGNC Symbol;Acc:HGNC:7607]
IBDV	ENSGALG00000001995	ENSGALT00000003103	LIMS2	9	884376	907393	-1	LIM and senescent cell antigen-like domains 2 [Source:HGNC Symbol;Acc:HGNC:16084]
IBDV	ENSGALG00000002043	ENSGALT00000003177	WDR33	9	910716	957791	-1	WD repeat domain 33 [Source:HGNC Symbol;Acc:HGNC:25651]
IBDV	ENSGALG00000002993	ENSGALT00000004742	CA10	18	5124020	5286048	-1	carbonic anhydrase X [Source:HGNC Symbol;Acc:HGNC:1369]
IBDV	ENSGALG00000003011	ENSGALT00000034713	TOM1L1	18	5786851	5807221	1	target of myb1 like 1 membrane trafficking protein [Source:HGNC Symbol;Acc:HGNC:11983]
IBDV	ENSGALG00000000723	ENSGALT00000001026	STX12	23	1410227	1422896	1	syntaxin 12 [Source:HGNC Symbol;Acc:HGNC:11430]
IBDV	ENSGALG00000000729	ENSGALT00000001032	PPP1R8	23	1423642	1441201	1	nuclear inhibitor of protein phosphatase 1 [Source:RefSeq peptide;Acc:NP_001026062]
IBDV	ENSGALG00000000731	ENSGALT00000043845	THEMIS2	23	1450083	1454195	1	thymocyte selection associated family member 2 [Source:HGNC Symbol;Acc:HGNC:16839]
IBDV	ENSGALG00000000731	ENSGALT00000001043	THEMIS2	23	1450083	1454195	1	thymocyte selection associated family member 2 [Source:HGNC Symbol;Acc:HGNC:16839]
IBDV	ENSGALG00000000734	ENSGALT00000001050	RPA2	23	1455974	1459771	-1	replication protein A 32 kDa subunit [Source:RefSeq peptide;Acc:NP_001026063]
IBDV	ENSGALG00000000737	ENSGALT00000001053	SMPDL3B	23	1460008	1465777	1	acid sphingomyelinase-like phosphodiesterase 3b precursor [Source:RefSeq peptide;Acc:NP_001239209]
IBDV	ENSGALG00000000739	ENSGALT00000001056	XKR8	23	1465816	1467972	1	XK-related protein 8 [Source:RefSeq peptide;Acc:NP_001038158]
IBDV	ENSGALG00000000777	ENSGALT00000001127	EYA3	23	1470387	1513461	-1	EYA transcriptional coactivator and phosphatase 3 [Source:HGNC Symbol;Acc:HGNC:3521]
IBDV	ENSGALG00000000790	ENSGALT00000001147	DNAJC8	23	1527807	1542327	-1	DnaJ (Hsp40) homolog, subfamily C, member 8 [Source:HGNC Symbol;Acc:HGNC:15470]
IBDV	ENSGALG00000000814	ENSGALT00000001185	HNRNPR	23	1548637	1571820	1	heterogeneous nuclear ribonucleoprotein R [Source:RefSeq peptide;Acc:NP_001006309]
IBDV	ENSGALG00000000814	ENSGALT00000025522	HNRNPR	23	1548637	1571820	1	heterogeneous nuclear ribonucleoprotein R [Source:RefSeq peptide;Acc:NP_001006309]
IBDV	ENSGALG00000008500	ENSGALT00000013847	RBSN	12	19705683	19717781	1	rabenosyn, RAB effector [Source:HGNC Symbol;Acc:HGNC:20759]
IBDV	ENSGALG00000008506	ENSGALT00000013856	MRPS25	12	19720525	19721878	-1	28S ribosomal protein S25, mitochondrial [Source:RefSeq peptide;Acc:NP_001264769]
IBDV	ENSGALG00000008519	ENSGALT00000013876	NR2C2	12	19731468	19749157	-1	nuclear receptor subfamily 2, group C, member 2 [Source:HGNC Symbol;Acc:HGNC:7972]
IBDV	ENSGALG00000027681	ENSGALT00000043365		12	19752295	19752573	1	Uncharacterized protein [Source:UniProtKB/TrEMBL;Acc:R4GM16]
IBDV	ENSGALG00000008546	ENSGALT00000013922	FGD5	12	19771125	19859849	-1	FYVE, RhoGEF and PH domain containing 5 [Source:HGNC Symbol;Acc:HGNC:19117]
IBDV	ENSGALG00000017828	ENSGALT00000028535	SNORA7	12	19462147	19462285	-1	Small nucleolar RNA SNORA7 [Source:RFAM;Acc:RF00409]
MDV	ENSGALG00000011473	ENSGALT00000018703	RPS6KA2	3	41958446	42114412	1	ribosomal protein S6 kinase, 90kDa, polypeptide 2 [Source:HGNC Symbol;Acc:HGNC:10431]
MDV	ENSGALG00000011483	ENSGALT00000018720	BRP44L	3	42131326	42141404	1	Gallus gallus brain protein 44-like (BRP44L), mRNA. [Source:RefSeq mRNA;Acc:NM_001031524]
MDV	ENSGALG00000020005	ENSGALT00000031824	SFT2D1	3	42147563	42162710	1	SFT2 domain containing 1 [Source:HGNC Symbol;Acc:HGNC:21102]
MDV	ENSGALG00000004829	ENSGALT00000007715	ATP2B2	12	3713196	4003351	1	ATPase, Ca++ transporting, plasma membrane 2 [Source:HGNC Symbol;Acc:HGNC:815]
MDV	ENSGALG00000003059	ENSGALT00000004832	HLF	18	5880924	5910644	1	hepatic leukemia factor [Source:HGNC Symbol;Acc:HGNC:4977]
MDV	ENSGALG00000003078	ENSGALT00000004865	MMD	18	5919932	5933224	-1	Gallus gallus monocyte to macrophage differentiation-associated (MMD), mRNA. [Source:RefSeq mRNA;Acc:NM_001030704]
MDV	ENSGALG00000026465	ENSGALT00000044444	TMEM100	18	5982378	5988344	-1	transmembrane protein 100 [Source:HGNC Symbol;Acc:HGNC:25607]
MDV	ENSGALG00000003099	ENSGALT00000004896	PCTP	18	5995687	6004315	1	phosphatidylcholine transfer protein [Source:HGNC Symbol;Acc:HGNC:8752]
MDV	ENSGALG00000003105	ENSGALT00000038814	ANKFN1	18	6080249	6129240	1	ankyrin-repeat and fibronectin type III domain containing 1 [Source:HGNC Symbol;Acc:HGNC:26766]
MDV	ENSGALG00000003110	ENSGALT00000004910	ANKFN1	18	6132301	6137105	1	ankyrin-repeat and fibronectin type III domain containing 1 [Source:HGNC Symbol;Acc:HGNC:26766]
MDV	ENSGALG00000024428	ENSGALT00000041341	C18H17ORF67	18	6230180	6235911	-1	Gallus gallus chromosome 18 open reading frame, human C17orf67 (C18H17ORF67), mRNA. [Source:RefSeq mRNA;Acc:NM_001278023]
SG	ENSGALG00000011005	ENSGALT00000017920	KCNK1	3	38006261	38036746	-1	potassium channel, two pore domain subfamily K, member 1 [Source:HGNC Symbol;Acc:HGNC:6272]
SG	ENSGALG00000011006	ENSGALT00000017921		3	38074932	38077674	-1	Uncharacterized protein [Source:UniProtKB/TrEMBL;Acc:F1NN83]
SG	ENSGALG00000011008	ENSGALT00000017926		3	38135388	38174625	-1	Uncharacterized protein [Source:UniProtKB/TrEMBL;Acc:F1NN80]
SG	ENSGALG00000011013	ENSGALT00000017942	PCNXL2	3	38182463	38327510	1	pecanex-like 2 (Drosophila) [Source:HGNC Symbol;Acc:HGNC:8736]
SG	ENSGALG00000012530	ENSGALT00000020467	FOXRED2	1	51563001	51571061	1	FAD-dependent oxidoreductase domain containing 2 [Source:HGNC Symbol;Acc:HGNC:26264]
SG	ENSGALG00000012532	ENSGALT00000020470	TXN2	1	51573280	51580672	1	Gallus gallus thioredoxin 2 (TXN2), nuclear gene encoding mitochondrial protein, mRNA. [Source:RefSeq mRNA;Acc:NM_001031410]
SG	ENSGALG00000012533	ENSGALT00000020472	MYH9	1	51598550	51666512	1	Gallus gallus myosin, heavy chain 9, non-muscle (MYH9), mRNA. [Source:RefSeq mRNA;Acc:NM_205477]
SG	ENSGALG00000012540	ENSGALT00000020480	RBFOX2	1	51759800	51835231	1	RNA binding protein, fox-1 homolog (C. elegans) 2 [Source:HGNC Symbol;Acc:HGNC:9906]
SG	ENSGALG00000008339	ENSGALT00000013575	GRM7	12	18847535	19073767	1	glutamate receptor, metabotropic 7 [Source:HGNC Symbol;Acc:HGNC:4599]
SG	ENSGALG00000020755	ENSGALT00000033255		12	19077544	19081757	1	Uncharacterized protein [Source:UniProtKB/TrEMBL;Acc:F1P346]
SG	ENSGALG00000008349	ENSGALT00000013590	LMCD1	12	19214897	19234835	1	LIM and cysteine-rich domains 1 [Source:HGNC Symbol;Acc:HGNC:6633]
SG	ENSGALG00000008351	ENSGALT00000013599	CAV3	12	19261585	19265022	1	caveolin-3 [Source:RefSeq peptide;Acc:NP_989701]
SG	ENSGALG00000003138	ENSGALT00000004960	OXTR	12	19266278	19269440	-1	oxytocin receptor [Source:RefSeq peptide;Acc:NP_001026740]
SG	ENSGALG00000012494	ENSGALT00000029264	CD1A1	16	2102	4938	1	CD1c molecule precursor [Source:RefSeq peptide;Acc:NP_001017412]
SG	ENSGALG00000012494	ENSGALT00000044343	CD1A1	16	2102	4938	1	CD1c molecule precursor [Source:RefSeq peptide;Acc:NP_001017412]
SG	ENSGALG00000027865	ENSGALT00000045123	CD1.2	16	5769	8509	1	T-cell surface glycoprotein CD1b precursor [Source:RefSeq peptide;Acc:NP_001019753]
SG	ENSGALG00000000182	ENSGALT00000000238	FGA	16	16221	33713	1	fibrinogen alpha chain [Source:HGNC Symbol;Acc:HGNC:3661]
SG	ENSGALG00000010153	ENSGALT00000016503	CYP21A2	16	37924	41746	-1	steroid 21-hydroxylase precursor [Source:RefSeq peptide;Acc:NP_001092828]
SG	ENSGALG00000027842	ENSGALT00000044703	CenpA	16	42328	43892	-1	Histone H3-like centromeric protein A [Source:UniProtKB/Swiss-Prot;Acc:Q6XXM1]
SG	ENSGALG00000026646	ENSGALT00000044830	C4	16	44245	58599	-1	complement 4 precursor [Source:RefSeq peptide;Acc:NP_001070701]
SG	ENSGALG00000024372	ENSGALT00000046170	BFIV21	16	59616	62099	1	MHC BF2 class I precursor [Source:RefSeq peptide;Acc:NP_001026509]
SG	ENSGALG00000024372	ENSGALT00000000139	BFIV21	16	59616	62099	1	MHC BF2 class I precursor [Source:RefSeq peptide;Acc:NP_001026509]
SG	ENSGALG00000024372	ENSGALT00000043207	BFIV21	16	59616	62099	1	MHC BF2 class I precursor [Source:RefSeq peptide;Acc:NP_001026509]
SG	ENSGALG00000024372	ENSGALT00000044107	BFIV21	16	59616	62099	1	MHC BF2 class I precursor [Source:RefSeq peptide;Acc:NP_001026509]
SG	ENSGALG00000000181	ENSGALT00000000237	TAP2	16	64031	67067	-1	antigen peptide transporter 2 [Source:RefSeq peptide;Acc:NP_001092827]
SG	ENSGALG00000026269	ENSGALT00000045907	TAP1	16	67623	76124	1	antigen peptide transporter 1 [Source:RefSeq peptide;Acc:NP_001129440]
SG	ENSGALG00000000178	ENSGALT00000000234	BF1	16	73099	75588	-1	MHC class I alpha chain 1 [Source:UniProtKB/TrEMBL;Acc:A0ZXL5]
SG	ENSGALG00000000178	ENSGALT00000044235	BF1	16	73099	75588	-1	MHC class I alpha chain 1 [Source:UniProtKB/TrEMBL;Acc:A0ZXL5]
SG	ENSGALG00000000178	ENSGALT00000042630	BF1	16	73099	75588	-1	MHC class I alpha chain 1 [Source:UniProtKB/TrEMBL;Acc:A0ZXL5]
SG	ENSGALG00000000178	ENSGALT00000046187	BF1	16	73099	75588	-1	MHC class I alpha chain 1 [Source:UniProtKB/TrEMBL;Acc:A0ZXL5]
SG	ENSGALG00000000166	ENSGALT00000041214	DMB2	16	76300	79327	-1	Major histocompatibility complex class II beta chain BMA2, (similar to HLA class II, D beta chain) precursor [Source:RefSeq peptide;Acc:NP_001128638]
SG	ENSGALG00000000166	ENSGALT00000000222	DMB2	16	76300	79327	-1	Major histocompatibility complex class II beta chain BMA2, (similar to HLA class II, D beta chain) precursor [Source:RefSeq peptide;Acc:NP_001128638]
SG	ENSGALG00000000162	ENSGALT00000041213		16	79575	96270	-1	Uncharacterized protein [Source:UniProtKB/TrEMBL;Acc:F1NIV8]
SG	ENSGALG00000000158	ENSGALT00000000214	DMA	16	82023	84232	-1	B locus M alpha chain 1 precursor [Source:RefSeq peptide;Acc:NP_001092823]
SG	ENSGALG00000000156	ENSGALT00000000212	BRD2	16	89695	93569	1	bromodomain-containing protein 2 [Source:RefSeq peptide;Acc:NP_001025845]
SG	ENSGALG00000008022	ENSGALT00000000203	TPN	16	97656	101192	1	tapasin isoform 1 precursor [Source:RefSeq peptide;Acc:NP_001029988]
SG	ENSGALG00000008022	ENSGALT00000044889	TPN	16	97656	101192	1	tapasin isoform 1 precursor [Source:RefSeq peptide;Acc:NP_001029988]
SG	ENSGALG00000000141	ENSGALT00000008925	BLB1	16	102122	103266	1	Uncharacterized protein [Source:UniProtKB/TrEMBL;Acc:F1NSZ6]
SG	ENSGALG00000028659	ENSGALT00000000183	Blec1	16	104372	106726	-1	C-type lectin domain family 2 member E [Source:RefSeq peptide;Acc:NP_998747]
SG	ENSGALG00000000136	ENSGALT00000000188	Blec2	16	108301	110805	1	putative NK receptor [Source:RefSeq peptide;Acc:NP_001038147]
SG	ENSGALG00000026396	ENSGALT00000045385	BG1	16	114604	118870	1	uncharacterized protein LOC426940 precursor [Source:RefSeq peptide;Acc:NP_001092825]
SG	ENSGALG00000000123	ENSGALT00000000172	B-BTN2	16	120438	123438	-1	Uncharacterized protein [Source:UniProtKB/TrEMBL;Acc:F1NM56]
SG	ENSGALG00000000122	ENSGALT00000000171	GNB2L1	16	139264	142727	1	Guanine nucleotide-binding protein subunit beta-2-like 1 [Source:UniProtKB/Swiss-Prot;Acc:P63247]
SG	ENSGALG00000019835	ENSGALT00000045935	TRIM27	16	144211	162982	-1	E3 ubiquitin-protein ligase TRIM41 [Source:RefSeq peptide;Acc:NP_001025843]
SG	ENSGALG00000019835	ENSGALT00000000084	TRIM27	16	144211	162982	-1	E3 ubiquitin-protein ligase TRIM41 [Source:RefSeq peptide;Acc:NP_001025843]
SG	ENSGALG00000019835	ENSGALT00000044422	TRIM27	16	144211	162982	-1	E3 ubiquitin-protein ligase TRIM41 [Source:RefSeq peptide;Acc:NP_001025843]
SG	ENSGALG00000019835	ENSGALT00000045456	TRIM27	16	144211	162982	-1	E3 ubiquitin-protein ligase TRIM41 [Source:RefSeq peptide;Acc:NP_001025843]
SG	ENSGALG00000000117	ENSGALT00000045522	TRIM27	16	150525	169149	1	tripartite motif-containing 27 [Source:RefSeq peptide;Acc:NP_001025842]
SG	ENSGALG00000000117	ENSGALT00000000147	TRIM27	16	150525	169149	1	tripartite motif-containing 27 [Source:RefSeq peptide;Acc:NP_001025842]
SG	ENSGALG00000000117	ENSGALT00000042650	TRIM27	16	150525	169149	1	tripartite motif-containing 27 [Source:RefSeq peptide;Acc:NP_001025842]
SG	ENSGALG00000000117	ENSGALT00000000152	TRIM27	16	150525	169149	1	tripartite motif-containing 27 [Source:RefSeq peptide;Acc:NP_001025842]
SG	ENSGALG00000000115	ENSGALT00000000164	HEP21	16	174910	176418	1	HEP21 protein precursor [Source:RefSeq peptide;Acc:NP_989852]
SG	ENSGALG00000000107	ENSGALT00000000149	TRIM7	16	177447	186760	1	tripartite motif-containing protein 7 [Source:RefSeq peptide;Acc:NP_001092822]
SG	ENSGALG00000000081	ENSGALT00000000109	IL4I1	16	191143	194187	-1	L-amino-acid oxidase precursor [Source:RefSeq peptide;Acc:NP_001092821]
SG	ENSGALG00000019831	ENSGALT00000031509	LTB4R2	16	9312	10259	-1	leukotriene B4 receptor 2 [Source:HGNC Symbol;Acc:HGNC:19260]
PM	ENSGALG00000008292	ENSGALT00000013501	LRP4	5	22607037	22687521	1	LDL receptor related protein 4 [Source:HGNC Symbol;Acc:HGNC:6696]
PM	ENSGALG00000008325	ENSGALT00000013551	CKAP5	5	22697838	22753210	1	cytoskeleton-associated protein 5 [Source:RefSeq peptide;Acc:NP_001186575]
PM	ENSGALG00000008325	ENSGALT00000045835	CKAP5	5	22697838	22753210	1	cytoskeleton-associated protein 5 [Source:RefSeq peptide;Acc:NP_001186575]
PM	ENSGALG00000008332	ENSGALT00000013559	F2	5	22735982	22745887	-1	prothrombin precursor [Source:RefSeq peptide;Acc:NP_989936]
PM	ENSGALG00000008347	ENSGALT00000013587	ATG13	5	22781008	22797711	-1	autophagy related 13 [Source:HGNC Symbol;Acc:HGNC:29091]
PM	ENSGALG00000008354	ENSGALT00000013605	HARBI1	5	22803305	22806320	1	harbinger transposase derived 1 [Source:HGNC Symbol;Acc:HGNC:26522]
PM	ENSGALG00000008358	ENSGALT00000038392	AMBRA1	5	22815789	22936526	1	autophagy/beclin-1 regulator 1 [Source:HGNC Symbol;Acc:HGNC:25990]
PM	ENSGALG00000024631	ENSGALT00000041544	SNORD67	5	22726999	22727109	1	Small nucleolar RNA SNORD67 [Source:RFAM;Acc:RF00573]
PM	ENSGALG00000023451	ENSGALT00000038774	TRPM7	10	10272229	10327250	1	transient receptor potential cation channel subfamily M member 7 [Source:RefSeq peptide;Acc:NP_001171026]
PM	ENSGALG00000023451	ENSGALT00000038771	TRPM7	10	10272229	10327250	1	transient receptor potential cation channel subfamily M member 7 [Source:RefSeq peptide;Acc:NP_001171026]
PM	ENSGALG00000005894	ENSGALT00000009484	USP8	10	10331685	10347006	-1	ubiquitin specific peptidase 8 [Source:HGNC Symbol;Acc:HGNC:12631]
PM	ENSGALG00000023440	ENSGALT00000038751	GABPB1	10	10361822	10375440	1	GA-binding protein subunit beta-1 isoform 1 [Source:RefSeq peptide;Acc:NP_001012640]
PM	ENSGALG00000023436	ENSGALT00000038746	HDC	10	10377855	10387039	1	histidine decarboxylase [Source:HGNC Symbol;Acc:HGNC:4855]
PM	ENSGALG00000023435	ENSGALT00000038740	GATM	10	10400568	10413630	1	glycine amidinotransferase, mitochondrial [Source:RefSeq peptide;Acc:NP_990076]
PM	ENSGALG00000026117	ENSGALT00000045198	gga-mir-6596	10	10272568	10272661	-1	gga-mir-6596 [Source:miRBase;Acc:MI0022416]
Cestodes	ENSGALG00000023576	ENSGALT00000039200	PIM3	1	18948099	18951794	-1	Pim-3 proto-oncogene, serine/threonine kinase [Source:HGNC Symbol;Acc:HGNC:19310]
Cestodes	ENSGALG00000017267	ENSGALT00000036390	UVRAG	1	193244624	193325864	-1	UV radiation resistance-associated gene protein [Source:RefSeq peptide;Acc:NP_001026010]
Cestodes	ENSGALG00000017266	ENSGALT00000031354	ART7B	1	193335977	193339544	-1	Gallus gallus GPI-anchored ADP-ribosyltransferase (ART7B), mRNA. [Source:RefSeq mRNA;Acc:NM_001114504]
Cestodes	ENSGALG00000000091	ENSGALT00000045088	ART1	1	193341546	193342787	1	Uncharacterized protein [Source:UniProtKB/TrEMBL;Acc:R4GGY0]/ortholoque: ADP-ribosyltransferase 1
Cestodes	ENSGALG00000027073	ENSGALT00000036387		1	193342788	193344241	1	Uncharacterized protein [Source:UniProtKB/TrEMBL;Acc:E1C398]
Cestodes	ENSGALG00000027969	ENSGALT00000036389	MADPRT	1	193347495	193349021	1	Gallus gallus ADP-ribosyltransferase 1 (MADPRT), mRNA. [Source:RefSeq mRNA;Acc:NM_001033646]
Cestodes	ENSGALG00000008574	ENSGALT00000036385	MADPRT	1	193347495	193349021	1	Gallus gallus ADP-ribosyltransferase 1 (MADPRT), mRNA. [Source:RefSeq mRNA;Acc:NM_001033646]
Cestodes	ENSGALG00000001614	ENSGALT00000001284	MADPRT	1	193347495	193349021	1	Gallus gallus ADP-ribosyltransferase 1 (MADPRT), mRNA. [Source:RefSeq mRNA;Acc:NM_001033646]
Cestodes	ENSGALG00000000681	ENSGALT00000001279	RNF121	1	193350970	193361446	-1	ring finger protein 121 [Source:HGNC Symbol;Acc:HGNC:21070]
Cestodes	ENSGALG00000000690	ENSGALT00000031356	RP11-849H4.2	1	193362031	193364866	1	Uncharacterized protein [Source:UniProtKB/TrEMBL;Acc:E1C425]/ortholoque:Putative short transient receptor potential channel 2-like protein
Cestodes	ENSGALG00000000733	ENSGALT00000042924	NUMA1	1	193365338	193377743	-1	Gallus gallus nuclear mitotic apparatus protein 1 (NUMA1), mRNA. [Source:RefSeq mRNA;Acc:NM_001190925]
Cestodes	ENSGALG00000000750	ENSGALT00000001911	NUMA1	1	193365338	193377743	-1	Gallus gallus nuclear mitotic apparatus protein 1 (NUMA1), mRNA. [Source:RefSeq mRNA;Acc:NM_001190925]
Cestodes	ENSGALG00000000755	ENSGALT00000028012	LCMT2	1	193426028	193446131	-1	leucine carboxyl methyltransferase 2 [Source:HGNC Symbol;Acc:HGNC:17558]
Cestodes	ENSGALG00000000808	ENSGALT00000028013	DCHS1	1	193479078	193522572	1	dachsous cadherin-related 1 [Source:HGNC Symbol;Acc:HGNC:13681]
Cestodes	ENSGALG00000000818	ENSGALT00000036381	TPP1	1	193529877	193532625	1	tripeptidyl peptidase I [Source:HGNC Symbol;Acc:HGNC:2073]
Cestodes	ENSGALG00000000830	ENSGALT00000028017	ILK	1	193534136	193539652	-1	integrin-linked protein kinase [Source:RefSeq peptide;Acc:NP_989525]
Cestodes	ENSGALG00000009116	ENSGALT00000018874	AGPAT4	3	44481457	44534320	1	1-acylglycerol-3-phosphate O-acyltransferase 4 [Source:HGNC Symbol;Acc:HGNC:20885]
Cestodes	ENSGALG00000028491	ENSGALT00000018893	MAP3K4	3	44538065	44608530	-1	Mitogen-activated protein kinase kinase kinase 4 [Source:HGNC Symbol;Acc:HGNC:6856]
Cestodes	ENSGALG00000009114	ENSGALT00000044267	PLG	3	44653482	44676962	1	Uncharacterized protein [Source:UniProtKB/TrEMBL;Acc:R4GMH5]/ortholoque:Plasminogen
Cestodes	ENSGALG00000011660	ENSGALT00000001147	DNAJC8	23	1527807	1542327	-1	DnaJ (Hsp40) homolog, subfamily C, member 8 [Source:HGNC Symbol;Acc:HGNC:15470]
Cestodes	ENSGALG00000011661	ENSGALT00000001185	HNRNPR	23	1548637	1571820	1	Gallus gallus heterogeneous nuclear ribonucleoprotein R (HNRNPR), mRNA. [Source:RefSeq mRNA;Acc:NM_001006309]
Cestodes	ENSGALG00000011663	ENSGALT00000025522	HNRNPR	23	1548637	1571820	1	Gallus gallus heterogeneous nuclear ribonucleoprotein R (HNRNPR), mRNA. [Source:RefSeq mRNA;Acc:NM_001006309]
Cestodes	ENSGALG00000011622	ENSGALT00000043867	LUZP1	23	1675245	1682832	1	leucine zipper protein 1 [Source:HGNC Symbol;Acc:HGNC:14985]
Cestodes	ENSGALG00000017853	ENSGALT00000001233	KDM1A	23	1686690	1716555	-1	lysine (K)-specific demethylase 1A [Source:HGNC Symbol;Acc:HGNC:29079]
Cestodes	ENSGALG00000025629	ENSGALT00000001253	ZMPSTE24	23	1717918	1732306	-1	zinc metallopeptidase STE24 [Source:HGNC Symbol;Acc:HGNC:12877]
Cestodes	ENSGALG00000014291	ENSGALT00000001264	RLF	23	1736119	1765499	-1	rearranged L-myc fusion [Source:HGNC Symbol;Acc:HGNC:10025]
Cestodes	ENSGALG00000000672	ENSGALT00000044652	C2	23	1766599	1777774	-1	complement component 2 [Source:HGNC Symbol;Acc:HGNC:1248]
Cestodes	ENSGALG00000000840	ENSGALT00000001134	PTAFR	23	1516532	1517590	-1	platelet-activating factor receptor [Source:HGNC Symbol;Acc:HGNC:9582]
Cestodes	ENSGALG00000000855	ENSGALT00000001194	HTR1D	23	1640719	1641855	1	5-hydroxytryptamine (serotonin) receptor 1D, G protein-coupled [Source:HGNC Symbol;Acc:HGNC:5289]
Cestodes	ENSGALG00000000862	ENSGALT00000042760	SFN	23	1791213	1792001	1	stratifin [Source:HGNC Symbol;Acc:HGNC:10773]
Bodyweight	ENSGALG00000011442	ENSGALT00000018657	TGFBR2	2	40385525	40447574	1	TGF-beta receptor type-2 [Source:UniProtKB/Swiss-Prot;Acc:Q90999]
Bodyweight	ENSGALG00000011442	ENSGALT00000037691	TGFBR2	2	40385525	40447574	1	TGF-beta receptor type-2 [Source:UniProtKB/Swiss-Prot;Acc:Q90999]
Bodyweight	ENSGALG00000011447	ENSGALT00000018667	GADL1	2	40463088	40532241	-1	glutamate decarboxylase like 1 [Source:HGNC Symbol;Acc:HGNC:27949]
Body weight	ENSGALG00000009669	ENSGALT00000015739	RSRC1	9	21958768	22066377	-1	arginine/serine-rich coiled-coil 1 [Source:HGNC Symbol;Acc:HGNC:24152]
Body weight	ENSGALG00000020627	ENSGALT00000032983	SHOX2	9	22073505	22076647	1	short stature homeobox 2 [Source:HGNC Symbol;Acc:HGNC:10854]
Body weight	ENSGALG00000020626	ENSGALT00000032981	PQLC2L	9	22146850	22157886	-1	PQ loop repeat containing 2-like [Source:HGNC Symbol;Acc:HGNC:25146]
Body weight	ENSGALG00000009682	ENSGALT00000015759	VEPH1	9	22173837	22221855	1	ventricular zone expressed PH domain-containing 1 [Source:HGNC Symbol;Acc:HGNC:25735]
Body weight	ENSGALG00000028284	ENSGALT00000045711	PTX3	9	22180190	22186891	-1	pentraxin-related protein PTX3 precursor [Source:RefSeq peptide;Acc:NP_001017413]
Body weight	ENSGALG00000009699	ENSGALT00000015789	CCNL1	9	22236549	22248075	1	cyclin L1 [Source:HGNC Symbol;Acc:HGNC:20569]
Body weight	ENSGALG00000015960	ENSGALT00000025719	RPIA	4	85694573	85708293	1	ribose-5-phosphate isomerase [Source:RefSeq peptide;Acc:NP_001026341]
Body weight	ENSGALG00000015961	ENSGALT00000032015	SUCLG1	4	85721719	85737210	1	succinyl-CoA ligase [Source:RefSeq peptide;Acc:NP_001012910]
Body weight	ENSGALG00000021810	ENSGALT00000035352		4	85938145	86209254	1	Uncharacterized protein [Source:UniProtKB/TrEMBL;Acc:E1BU94]
Body weight	ENSGALG00000005128	ENSGALT00000036271	PTPDC1	12	6091177	6103088	-1	protein tyrosine phosphatase domain containing 1 [Source:HGNC Symbol;Acc:HGNC:30184]
Body weight	ENSGALG00000005131	ENSGALT00000008240	BARX1	12	6125099	6126552	1	homeobox protein BarH-like 1b [Source:RefSeq peptide;Acc:NP_989524]
Body weight	ENSGALG00000005161	ENSGALT00000008287	PHF2	12	6282467	6367527	-1	PHD finger protein 2 [Source:HGNC Symbol;Acc:HGNC:8920]
BCS	ENSGALG00000010543	ENSGALT00000017160	EPS15	8	22959147	23001637	-1	epidermal growth factor receptor substrate 15 [Source:RefSeq peptide;Acc:NP_001026454]
BCS	ENSGALG00000010555	ENSGALT00000017177	OSBPL9	8	23019274	23072351	1	oxysterol binding protein-like 9 [Source:HGNC Symbol;Acc:HGNC:16386]
BCS	ENSGALG00000010565	ENSGALT00000017192	NRD1	8	23070713	23095768	-1	nardilysin [Source:RefSeq peptide;Acc:NP_001026455]
BCS	ENSGALG00000010567	ENSGALT00000017197	RAB3B	8	23096973	23138587	-1	RAB3B, member RAS oncogene family [Source:HGNC Symbol;Acc:HGNC:9778]
BCS	ENSGALG00000010569	ENSGALT00000017199	TXNDC12	8	23149240	23159464	-1	thioredoxin domain containing 12 (endoplasmic reticulum) [Source:HGNC Symbol;Acc:HGNC:24626]
BCS	ENSGALG00000010570	ENSGALT00000017200	BTF3L4	8	23159775	23170004	1	transcription factor BTF3 homolog 4 [Source:RefSeq peptide;Acc:NP_001026456]
BCS	ENSGALG00000010570	ENSGALT00000044067	BTF3L4	8	23159775	23170004	1	transcription factor BTF3 homolog 4 [Source:RefSeq peptide;Acc:NP_001026456]
BCS	ENSGALG00000010613	ENSGALT00000017269	ZFYVE9	8	23208935	23244935	1	zinc finger, FYVE domain containing 9 [Source:HGNC Symbol;Acc:HGNC:6775]
BCS	ENSGALG00000010619	ENSGALT00000017276	CC2D1B	8	23246834	23275593	-1	coiled-coil and C2 domain containing 1B [Source:HGNC Symbol;Acc:HGNC:29386]
BCS	ENSGALG00000010623	ENSGALT00000017286	ORC1	8	23276661	23291886	-1	origin recognition complex subunit 1 [Source:RefSeq peptide;Acc:NP_001026457]
BCS	ENSGALG00000006766	ENSGALT00000010946	DEPDC5	15	8849198	8892315	-1	DEP domain containing 5 [Source:HGNC Symbol;Acc:HGNC:18423]
BCS	ENSGALG00000028473	ENSGALT00000044885	PRR14L	15	8900561	8908078	1	proline rich 14-like [Source:HGNC Symbol;Acc:HGNC:28738]
BCS	ENSGALG00000006838	ENSGALT00000011065		15	8913477	8925442	-1	Uncharacterized protein [Source:UniProtKB/TrEMBL;Acc:E1BVL8]
BCS	ENSGALG00000006872	ENSGALT00000011126	PISD	15	8943841	8953924	1	phosphatidylserine decarboxylase [Source:HGNC Symbol;Acc:HGNC:8999]
BCS	ENSGALG00000021034	ENSGALT00000033809	SFI1	15	8953675	8977589	-1	SFI1 centrin binding protein [Source:HGNC Symbol;Acc:HGNC:29064]
BCS	ENSGALG00000006898	ENSGALT00000011172	EIF4ENIF1	15	8980618	9000207	1	eukaryotic translation initiation factor 4E nuclear import factor 1 [Source:HGNC Symbol;Acc:HGNC:16687]
BCS	ENSGALG00000006921	ENSGALT00000038379	drg1	15	9002977	9007477	-1	developmentally regulated GTP binding protein 1 [Source:RefSeq peptide;Acc:NP_001027533]
BCS	ENSGALG00000006934	ENSGALT00000011231	PATZ1	15	9016146	9033904	1	POZ (BTB) and AT hook containing zinc finger 1 [Source:HGNC Symbol;Acc:HGNC:13071]
BCS	ENSGALG00000006942	ENSGALT00000011250	PIK3IP1	15	9045929	9052604	1	phosphoinositide-3-kinase interacting protein 1 [Source:HGNC Symbol;Acc:HGNC:24942]
BCS	ENSGALG00000006950	ENSGALT00000011263	LIMK2	15	9053435	9084147	-1	LIM domain kinase 2 [Source:UniProtKB/Swiss-Prot;Acc:P53666]
