# Supplementary material for: Genome-wide association studies of immune, disease and production traits in indigenous chicken ecotypes
Source: Genet Sel Evol. 2016 Sep 29;48:74. doi: 10.1186/s12711-016-0252-7 (PMC5041578; doi:10.1186/s12711-016-0252-7)
Supplement: Supplementary file 9 — 10.1186/s12711-016-0252-7 Functional annotation clustering analysis using DAVID software for Jarso and Horro chickens. The most highly represented functional gene clusters located in the candidate genomic regions for infectious bursal disease virus (IBDV) antibody titre, Salmonella enterica serovar Galinarum (SG) antibody titre, Pasteurella multosida (PM) antibody titre, Eimeria parasitism resistance, cestodes parasitism resistance and body condition score (BCS). [file 12711_2016_252_MOESM9_ESM.xlsx]

## Sheet: Sheet1
Additional File 9: Table S8. Functional annotation clustering analysis using DAVID software for Jarso and Horro chickens. The most highly represented functional gene clusters located at the candidate genomic regions for Infectious bursal disease virus (IBDV) antibody titre, Salmonella enterica serovar Galinarum (SG) antibody titre, Pasteurella multosida (PM) antibody titre, Eimeria parasitism res…
Population	Trait	Enrichment Score	Biological process	Genes involved
Jarso	IBDV	ES=1.53	developmental processes, signal tranduction	PARD6B, PTPN1, PTPRD, TGFBR2
Jarso	PM	E.S=1.1	regulation of apoptosis	PAK7, JMY, PAFAH2, RPS3
Jarso	Eimeria	E.S=1.48	antigen processing and presentation	BF1, BLB1, TAP2
Jarso	Cestodes	E.S=2.04	antigen processing and presentation/immune response	DCLRE1C, BF1, BlB1, TAP2, TNFAIP1
Jarso	BCS	E.S.=1.16	regulation of metabolic process	LMO4, NOTCH1, SNF8, CARD9, HOXb13, IGF2BP1, SNAPC4, UBE2Z, ZNF652
Horro	IBDV	E.S.=1.05	transcription regulation	EYA3, NR2C2, MYC
Horro	SG	E.S.=1.36	electron transport/oxidation reduction	FOXRED2, CYP21A2, IL4I1, TXN2
Horro	Cestodes	E.S.=1.9	proteolysis	C2, PLG, TPP1, ZMPSTE24
Horro	BCS	E.S. 1.55	protein transport and localisation	RAB3B, EPS15, EIF4ENiF1, ZFYVE9
