# Supplementary material for: Genome-wide association studies of immune, disease and production traits in indigenous chicken ecotypes
Source: Genet Sel Evol. 2016 Sep 29;48:74. doi: 10.1186/s12711-016-0252-7 (PMC5041578; doi:10.1186/s12711-016-0252-7)
Supplement: Supplementary file 10 — 10.1186/s12711-016-0252-7 List of selected candidate genes for immune, disease and productivity traits studied in Jarso (Table S9) and Horro (Table S10) chickens. [file 12711_2016_252_MOESM10_ESM.xlsx]

## Sheet: Sheet1
Additional File 10: Table S9 and Table S10.
Table S10. List of selected candidate genes for immune, disease and productivity traits studied in Jarso chickens.
Trait	Gene name	Chromosome	Location	Type	Description	Biological processes involved	Molecular functions involved
IBDV	TGFBR2	2	plasma membrane	kinase	Gallus gallus transforming growth factor, beta receptor II (70/80kDa) (TGFBR2), mRNA.	activation of protein kinase activity; aging; apoptotic process; blood vessel development; brain development; bronchus development; bronchus morphogenesis; cartilage development; cell differentiation; common-partner SMAD protein phosphorylation; digestive tract development; embryo implantation; embryonic cranial skeleton morphogenesis; embryonic hemopoiesis; gastrulation; growth plate cartilage c…	ATP binding; glycosaminoglycan binding; kinase activity; metal ion binding; mitogen-activated protein kinase kinase kinase binding; nucleotide binding; protein binding; protein heterodimerization activity; protein homodimerization activity; protein kinase activity; protein serine/threonine kinase activity; receptor activity; receptor signaling protein serine/threonine kinase activity; SMAD bindin…
IBDV	NFATC2	20	nucleus	transcription regulator	nuclear factor of activated T-cells, cytoplasmic, calcineurin-dependent 2	chromatin binding; DNA binding; protein binding; RNA polymerase II core promoter proximal region sequence-specific DNA binding; RNA polymerase II core promoter proximal region sequence-specific DNA binding transcription factor activity involved in negative regulation of transcription; RNA polymerase II core promoter proximal region sequence-specific DNA binding transcription factor activity invol…
IBDV	PTPN1	20	cytoplasm	phosphatase	Gallus gallus protein tyrosine phosphatase, non-receptor type 1 (PTPN1), mRNA.	actin cytoskeleton reorganization; activation of JUN kinase activity; activation of signaling protein activity involved in unfolded protein response; blood coagulation; cytokine-mediated signaling pathway; dephosphorylation; endoplasmic reticulum unfolded protein response; insulin receptor signaling pathway; interferon-gamma-mediated signaling pathway; JAK-STAT cascade involved in growth hormone …	enzyme binding; ephrin receptor binding; hydrolase activity; insulin receptor binding; phosphatase activity; phosphoprotein phosphatase activity; protein binding; protein kinase binding; protein phosphatase 2A binding; protein tyrosine phosphatase activity; receptor tyrosine kinase binding; zinc ion binding
IBDV	PTPRD	Z	plasma membrane	phosphatase	protein tyrosine phosphatase, receptor type, D	heterophilic cell-cell adhesion; negative regulation of JAK-STAT cascade; neuron differentiation; peptidyl-tyrosine dephosphorylation; phosphate-containing compound metabolic process; positive regulation of dendrite morphogenesis; presynaptic membrane assembly; protein dephosphorylation; regulation of immune response; transmembrane receptor protein tyrosine phosphatase signaling pathway	cell adhesion molecule binding; protein binding; protein tyrosine phosphatase activity; receptor binding; transmembrane receptor protein tyrosine phosphatase activity
MDV	CCNE1	11	nucleus	transcription regulator	G1/S-specific cyclin-E1	androgen receptor signaling pathway; antral ovarian follicle growth; cell cycle; cell division; cellular response to nutrient; DNA-dependent DNA replication initiation; G1/S transition of mitotic cell cycle; liver development; mitotic cell cycle; organ regeneration; positive regulation of cell differentiation; positive regulation of transcription, DNA-dependent; protein phosphorylation; regulatio…	androgen receptor binding; cyclin-dependent protein kinase regulator activity; kinase activity; protein binding; protein complex binding; protein kinase binding; transcription coactivator activity
SG	DENND1A	17	plasma membrane		DENN/MADD domain containing 1A	endocytosis; positive regulation of GTPase activity; protein transport; regulation of Rab protein signal transduction; synaptic vesicle endocytosis; transport	guanyl-nucleotide exchange factor activity; protein binding; Rab guanyl-nucleotide exchange factor activity; SH3 domain binding
SG	TCP11L1	5	cytoplasm		T-complex protein 11-like protein 1
PM	PAK7	3	nucleus	kinase	Gallus gallus p21 protein (Cdc42/Rac)-activated kinase 7 (PAK7), mRNA.	actin cytoskeleton organization; activation of protein kinase activity; apoptotic process; cell growth; cell migration; cell proliferation; cytoskeleton organization; learning; locomotory behavior; memory; negative regulation of extrinsic apoptotic signaling pathway; phosphorylation; protein phosphorylation; regulation of apoptotic process; regulation of MAPK cascade; regulation of mitotic cell c…	ATP binding; kinase activity; nucleotide binding; protein kinase activity; protein serine/threonine kinase activity; Rac GTPase binding; transferase activity
PM	PLCB4	3	cytoplasm	enzyme	1-phosphatidylinositol-4,5-bisphosphate phosphodiesterase beta-4	inositol phosphate metabolic process; intracellular signal transduction; lipid catabolic process; negative regulation of potassium ion transport; phototransduction; small molecule metabolic process	calcium ion binding; mitogen-activated protein kinase binding; phosphatidylinositol phospholipase C activity; phospholipase C activity; protein binding; signal transducer activity
PM	TNFRSF11B	2	plasma membrane	transmembrane receptor	Gallus gallus tumor necrosis factor receptor superfamily, member 11b (TNFRSF11B), mRNA.	apoptotic process; apoptotic signaling pathway; extracellular matrix organization; immune response; inflammatory response; negative regulation of bone resorption; negative regulation of odontogenesis of dentin-containing tooth; positive regulation of MAPK cascade; regulation of apoptotic process; regulation of cell proliferation; response to arsenic-containing substance; response to drug; respons…	cytokine activity; receptor activity; tumor necrosis factor-activated receptor activity
Eimeria	ARG2	5	cytoplasm	enzyme	arginase, type II	apoptotic process; arginine catabolic process to ornithine; arginine metabolic process; cellular nitrogen compound metabolic process; cellular response to dexamethasone stimulus; cellular response to interferon-gamma; cellular response to interleukin-4; cellular response to lipopolysaccharide; lung development; maternal process involved in female pregnancy; midgut development; negative regulation…
Eimeria	VTI1B	5	plasma membrane	transporter	vesicle transport through interaction with t-SNAREs 1B	cell proliferation; ER to Golgi vesicle-mediated transport; Golgi to vacuole transport; intracellular protein transport; intra-Golgi vesicle-mediated transport; membrane fusion; protein targeting to vacuole; protein transport; retrograde transport, endosome to Golgi; transport; vesicle docking involved in exocytosis; vesicle fusion with Golgi apparatus; vesicle-mediated transport	chloride channel inhibitor activity; protein binding; SNAP receptor activity; SNARE binding
Eimeria	TOM1L1	18	cytoplasm	kinase	target of myb1 (chicken)-like 1	activation of protein kinase activity; intracellular protein transport; negative regulation of mitosis; positive regulation of protein autophosphorylation; protein transport; regulation of DNA biosynthetic process; signal transduction; transmembrane receptor protein tyrosine kinase signaling pathway; transport; ubiquitin-dependent protein catabolic process via the multivesicular body sorting path…	clathrin binding; protein binding; protein kinase activator activity; protein kinase binding; SH3 domain binding; ubiquitin binding
Eimeria	HLF	18	nucleus	transcription regulator	hepatic leukemia factor	multicellular organismal development; regulation of transcription, DNA-dependent; rhythmic process; skeletal muscle cell differentiation; transcription, DNA-dependent; transcription from RNA polymerase II promoter	DNA binding; double-stranded DNA binding; sequence-specific DNA binding; sequence-specific DNA binding transcription factor activity
Eimeria	MMD	18	plasma membrane	kinase	Gallus gallus monocyte to macrophage differentiation-associated (MMD), mRNA.	cytolysis; positive regulation of neuron differentiation; positive regulation of protein kinase activity; protein phosphorylation; regulation of protein localization	protein kinase activity; receptor activity
Eimeria	STXBP4	18	cytoplasm		syntaxin binding protein 4	glucose transport; insulin receptor signaling pathway; positive regulation of keratinocyte proliferation; protein stabilization; protein targeting; regulation of insulin secretion involved in cellular response to glucose stimulus; response to DNA damage stimulus	protein binding; syntaxin binding
Eimeria	TAP2	16	cytoplasm	transporter	antigen peptide transporter 2	adaptive immune response; antigen processing and presentation of endogenous peptide antigen via MHC class I; antigen processing and presentation of endogenous peptide antigen via MHC class Ib via ER pathway, TAP-dependent; antigen processing and presentation of endogenous peptide antigen via MHC class I via ER pathway, TAP-dependent; antigen processing and presentation of exogenous peptide antige…	ADP binding; ATPase activity; ATPase activity, coupled to transmembrane movement of substances; ATP binding; MHC class Ib protein binding; MHC class I protein binding; MHC protein binding; nucleotide binding; peptide antigen binding; peptide antigen-transporting ATPase activity; peptide transporter activity; peptide-transporting ATPase activity; protein binding; protein heterodimerization activit…
Eimeria	TAP1	16	cytoplasm	transporter	antigen peptide transporter 1	adaptive immune response; antigen processing and presentation of endogenous peptide antigen via MHC class I; antigen processing and presentation of exogenous peptide antigen via MHC class I; antigen processing and presentation of exogenous peptide antigen via MHC class I, TAP-dependent; antigen processing and presentation of peptide antigen via MHC class I; cytosol to ER transport; defense respon…	ADP binding; ATPase activity; ATPase activity, coupled to transmembrane movement of substances; ATP binding; MHC class Ib protein binding; MHC class I protein binding; nucleotide binding; peptide antigen binding; peptide antigen-transporting ATPase activity; peptide transporter activity; protein binding; protein heterodimerization activity; protein homodimerization activity; TAP1 binding; TAP2 bi…
Eimeria	TRIM7	16	cytoplasm	coenzyme	tripartite motif-containing protein 7	metal ion binding; protein binding; zinc ion binding	coenzyme F420-0 gamma-glutamyl ligase activity; coenzyme F420-2 alpha-glutamyl ligase activity; DNA binding; ligase activity; metal ion binding; nucleic acid binding; protein binding; protein-glutamic acid ligase activity; protein-glycine ligase activity; protein-glycine ligase activity, elongating; protein-glycine ligase activity, initiating; ribosomal S6-glutamic acid ligase activity; transmemb…
Eimeria	IL4I1	16	cytoplasm	enzyme	L-amino-acid oxidase precursor	aromatic amino acid family metabolic process; cellular nitrogen compound metabolic process; L-phenylalanine catabolic process; oxidation-reduction process; small molecule metabolic process	L-amino-acid oxidase activity; oxidoreductase activity
Eimeria	LTB4R2	16	cell surface	G-protein coupled receptors	leukotriene B4 receptor 2	chemotaxis; G-protein coupled receptor signaling pathway; inflammatory response; keratinocyte migration; negative regulation of adenylate cyclase activity; neuropeptide signaling pathway; phospholipase C-activating G-protein coupled receptor signaling pathway; signal transduction	G-protein coupled peptide receptor activity; G-protein coupled receptor activity; leukotriene B4 receptor activity; leukotriene receptor activity; signal transducer activity
Eimeria	GNB2L1	16	cytoplasm	enzyme	Guanine nucleotide-binding protein subunit beta-2-like 1	activation of cysteine-type endopeptidase activity involved in apoptotic process; apoptotic process; cell cycle; cell surface receptor signaling pathway; cellular response to glucose stimulus; cellular response to growth factor stimulus; gastrulation; intracellular signal transduction; multicellular organismal development; negative regulation of cell growth; negative regulation of endoplasmic ret…	cysteine-type endopeptidase activator activity involved in apoptotic process; enzyme binding; ion channel inhibitor activity; protein binding; protein complex scaffold; protein homodimerization activity; protein kinase C binding; protein phosphatase binding; protein tyrosine kinase inhibitor activity; receptor activity; receptor binding; receptor tyrosine kinase binding; SH2 domain binding; signa…
Eimeria	TRIM27	16	cellular membrane		E3 ubiquitin-protein ligase TRIM41	Arp2/3 complex-mediated actin nucleation; cell proliferation; innate immune response; interferon-gamma secretion; negative regulation of adaptive immune response; negative regulation of calcium ion import; negative regulation of gene expression, epigenetic; negative regulation of interleukin-2 secretion; negative regulation of protein kinase activity; negative regulation of transcription from RNA…
Eimeria	FGA	16	extracellular space	other	fibrinogen alpha chain	acute-phase response; adaptive immune response; blood coagulation; blood coagulation, common pathway; blood coagulation, fibrin clot formation; cell-matrix adhesion; cellular protein complex assembly; cellular protein metabolic process; cellular response to cytokine stimulus; cellular response to interleukin-6; cellular response to organic cyclic compound; extracellular matrix organization; fibri…	cell adhesion molecule binding; protein binding; protein binding, bridging; receptor binding; structural molecule activity
Cestodes	GNG13	14	plasma membrane	enzyme	guanine nucleotide binding protein (G protein), gamma 13	cellular response to glucagon stimulus; energy reserve metabolic process; G-protein coupled receptor signaling pathway; phospholipase C-activating G-protein coupled receptor signaling pathway; sensory perception of taste; signal transduction; small molecule metabolic process	G-protein beta-subunit binding; signal transducer activity
Cestodes	PTPRN	7	cellular membrane	phosphatase	protein tyrosine phosphatase, receptor type, N	cytokine-mediated signaling pathway; dephosphorylation; insulin secretion; insulin secretion involved in cellular response to glucose stimulus; luteinization; protein dephosphorylation; response to cAMP; response to estrogen stimulus; response to glucose stimulus; response to insulin stimulus; response to reactive oxygen species; second-messenger-mediated signaling	GTPase binding; phosphatase activity; protein binding; protein tyrosine phosphatase activity; spectrin binding
Cestodes	ATG9A	7	cellular membrane	protein binding	autophagy-related protein 9A	autophagic vacuole assembly; autophagy; innate immune response; mitochondrion degradation; negative regulation of interferon-beta production; piecemeal microautophagy of nucleus; protein localization in Golgi apparatus; protein localization to pre-autophagosomal structure; protein transport; transport	protein binding
Cestodes	FAF1	8	cytoplasm	other	Fas (TNFRSF6) associated factor 1	apoptotic process; cell death; cytoplasmic sequestering of NF-kappaB; positive regulation of apoptotic process; positive regulation of cell death; positive regulation of protein complex assembly; proteasomal ubiquitin-dependent protein catabolic process; regulation of cell adhesion; regulation of protein catabolic process; regulation of protein kinase activity	heat shock protein binding; NF-kappaB binding; protein binding; protein domain specific binding; protein kinase binding; protein kinase regulator activity; ubiquitin binding; ubiquitin protein ligase binding
Cestodes	PPP2R2D	6	cytoplasm	phosphatase	serine/threonine-protein phosphatase 2A 55 kDa regulatory subunit B delta isoform	cell cycle; cell division; dephosphorylation; exit from mitosis; mitosis; mitotic cell cycle; regulation of protein phosphatase type 2A activity; signal transduction	phosphatidate phosphatase activity; protein phosphatase type 2A regulator activity
Cestodes	KSR1	19	cellular membrane	kinase	kinase suppressor of ras 1	activation of MAPKK activity; axon guidance; epidermal growth factor receptor signaling pathway; Fc-epsilon receptor signaling pathway; fibroblast growth factor receptor signaling pathway; innate immune response; insulin receptor signaling pathway; intracellular signal transduction; MAPK cascade; nerve growth factor receptor signaling pathway; positive regulation of MAPK cascade; protein phosphor…	ATP binding; MAP-kinase scaffold activity; metal ion binding; mitogen-activated protein kinase kinase binding; protein binding; protein C-terminus binding; protein kinase activity
Cestodes	TNFAIP1	19	cytoplasm	transporter	tumor necrosis factor, alpha-induced protein 1 (endothelial)	actin cytoskeleton organization; apoptotic process; cell migration; DNA repair; DNA replication; embryo development; immune response; negative regulation of Rho protein signal transduction; positive regulation of DNA replication; proteasomal ubiquitin-dependent protein catabolic process; protein heterooligomerization; protein homooligomerization; protein ubiquitination; regulation of transcriptio…		GTP-Rho binding; protein binding; protein domain specific binding; ubiquitin-protein ligase activity
Cestodes	SGSM2	19	cytoplasm	G-protein	small G protein signaling modulator 2	late endosome to Golgi transport; positive regulation of GTPase activity	GTPase activator activity; Rab GTPase binding
Cestodes	PAFAH1B1	19	cytoplasm	other	Gallus gallus platelet-activating factor acetylhydrolase 1b, regulatory subunit 1 (45kDa)	acrosome assembly; actin cytoskeleton organization; adult locomotory behavior; ameboidal cell migration; auditory receptor cell development; brain development; brain morphogenesis; cell cycle; cell differentiation; cell division; cell migration; cerebral cortex development; cerebral cortex neuron differentiation; cochlea development; corpus callosum morphogenesis; cortical microtubule organizatio…	dynactin binding; dynein binding; dynein intermediate chain binding; heparin binding; microtubule binding; phospholipase binding; phosphoprotein binding; platelet-activating factor acetyltransferase activity; protein binding; protein complex binding; protein homodimerization activity
Cestodes	TAP2	16	cytoplasm	transporter	antigen peptide transporter 2	adaptive immune response; antigen processing and presentation of endogenous peptide antigen via MHC class I; antigen processing and presentation of endogenous peptide antigen via MHC class Ib via ER pathway, TAP-dependent; antigen processing and presentation of endogenous peptide antigen via MHC class I via ER pathway, TAP-dependent; antigen processing and presentation of exogenous peptide antige…	ADP binding; ATPase activity; ATPase activity, coupled to transmembrane movement of substances; ATP binding; MHC class Ib protein binding; MHC class I protein binding; nucleotide binding; peptide antigen binding; peptide antigen-transporting ATPase activity; peptide transporter activity; protein binding; protein heterodimerization activity; protein homodimerization activity; TAP1 binding; TAP2 bi…
Cestodes	TAP1	16	cytoplasm	transporter	antigen peptide transporter 1	adaptive immune response; antigen processing and presentation of endogenous peptide antigen via MHC class I; antigen processing and presentation of exogenous peptide antigen via MHC class I; antigen processing and presentation of exogenous peptide antigen via MHC class I, TAP-dependent; antigen processing and presentation of peptide antigen via MHC class I; cytosol to ER transport; defense respon…	ADP binding; ATPase activity; ATPase activity, coupled to transmembrane movement of substances; ATP binding; MHC class Ib protein binding; MHC class I protein binding; nucleotide binding; peptide antigen binding; peptide antigen-transporting ATPase activity; peptide transporter activity; protein binding; protein heterodimerization activity; protein homodimerization activity; TAP1 binding; TAP2 bi…
Cestodes	TRIM7	16	cytoplasm		tripartite motif-containing protein 7		metal ion binding; protein binding; zinc ion binding
Cestodes	IL4I1	16	cytoplasm	enzyme	L-amino-acid oxidase precursor	aromatic amino acid family metabolic process; cellular nitrogen compound metabolic process; L-phenylalanine catabolic process; oxidation-reduction process; small molecule metabolic process	L-amino-acid oxidase activity; oxidoreductase activity
Cestodes	LTB4R2	16	cell surface	G-protein	leukotriene B4 receptor 2	chemotaxis; G-protein coupled receptor signaling pathway; inflammatory response; keratinocyte migration; negative regulation of adenylate cyclase activity; neuropeptide signaling pathway; phospholipase C-activating G-protein coupled receptor signaling pathway; signal transduction	G-protein coupled peptide receptor activity; G-protein coupled receptor activity; leukotriene B4 receptor activity; leukotriene receptor activity; signal transducer activity
Cestodes	GNB2L1	16	cytoplasm	enzyme	Guanine nucleotide-binding protein subunit beta-2-like 1	activation of cysteine-type endopeptidase activity involved in apoptotic process; apoptotic process; cell cycle; cell surface receptor signaling pathway; cellular response to glucose stimulus; cellular response to growth factor stimulus; gastrulation; intracellular signal transduction; multicellular organismal development; negative regulation of cell growth; negative regulation of endoplasmic ret…	cysteine-type endopeptidase activator activity involved in apoptotic process; enzyme binding; ion channel inhibitor activity; protein binding; protein complex scaffold; protein homodimerization activity; protein kinase C binding; protein phosphatase binding; protein tyrosine kinase inhibitor activity; receptor activity; receptor binding; receptor tyrosine kinase binding; SH2 domain binding; signa…
Cestodes	TRIM27	16	cellular membrane	coenzyme	E3 ubiquitin-protein ligase TRIM41	Arp2/3 complex-mediated actin nucleation; cell proliferation; innate immune response; interferon-gamma secretion; negative regulation of adaptive immune response; negative regulation of calcium ion import; negative regulation of gene expression, epigenetic; negative regulation of interleukin-2 secretion; negative regulation of protein kinase activity; negative regulation of transcription from RNA…	coenzyme F420-0 gamma-glutamyl ligase activity; coenzyme F420-2 alpha-glutamyl ligase activity; DNA binding; ligase activity; metal ion binding; nucleic acid binding; protein binding; protein-glutamic acid ligase activity; protein-glycine ligase activity; protein-glycine ligase activity, elongating; protein-glycine ligase activity, initiating; ribosomal S6-glutamic acid ligase activity; transmemb…
Bodyweight	CTNNA2	4	plasma membrane	protein binding	Gallus gallus catenin (cadherin-associated protein), alpha 2 (CTNNA2), mRNA.	axonogenesis; brain morphogenesis; cell adhesion; cell-cell adhesion; cell differentiation; dendrite morphogenesis; multicellular organismal development; muscle cell differentiation; positive regulation of muscle cell differentiation; prepulse inhibition; radial glia guided migration of Purkinje cell; regulation of synapse structural plasticity	actin filament binding; cadherin binding; protein binding; structural constituent of cytoskeleton; structural molecule activity
Body weight	RPIA	4	cytoplasm	enzyme	ribose-5-phosphate isomerase	carbohydrate metabolic process; pentose-phosphate shunt; pentose-phosphate shunt, non-oxidative branch; ribose phosphate metabolic process; small molecule metabolic process	carbohydrate binding; isomerase activity; monosaccharide binding; protein binding; ribose-5-phosphate isomerase activity
Body weight	SUCLG1	4	cytoplasm	enzyme	succinyl-CoA ligase	catalytic activity; cofactor binding; GDP binding; GTP binding; ligase activity; nucleotide binding; protein heterodimerization activity; succinate-CoA ligase (ADP-forming) activity; succinate-CoA ligase (GDP-forming) activity; cellular metabolic process; metabolic process; nucleoside triphosphate biosynthetic process; small molecule metabolic process; succinate metabolic process; succinyl-CoA me…	catalytic activity; cofactor binding; GDP binding; GTP binding; ligase activity; nucleotide binding; protein heterodimerization activity; succinate-CoA ligase (ADP-forming) activity; succinate-CoA ligase (GDP-forming) activity
BCS	SEC16A	17	cytoplasm	phosphatase	SEC16 homolog A, endoplasmic reticulum export factor	cellular protein metabolic process; COPII vesicle coating; endoplasmic reticulum organization; ER to Golgi vesicle-mediated transport; membrane organization; post-translational protein modification; protein N-linked glycosylation via asparagine; protein transport; substantia nigra development; inositol-polyphosphate 5-phosphatase activity; protein binding	inositol-polyphosphate 5-phosphatase activity; protein binding
BCS	INPP5E	17	cytoplasm	phosphatase	inositol polyphosphate-5-phosphatase E	inositol phosphate dephosphorylation; lipid metabolic process; organelle organization; phosphatidylinositol biosynthetic process; phosphatidylinositol dephosphorylation; phosphatidylinositol metabolic process; phospholipid metabolic process; positive regulation of neuron projection development; small molecule metabolic process; hydrolase activity; inositol-polyphosphate 5-phosphatase activity; ph…	hydrolase activity; inositol-polyphosphate 5-phosphatase activity; phosphatidylinositol-4,5-bisphosphate 5-phosphatase activity
BCS	PMPCA	17	cytoplasm	protease	mitochondrial-processing peptidase subunit alpha	cellular protein metabolic process; protein processing involved in protein targeting to mitochondrion; protein targeting to mitochondrion; proteolysis;catalytic activity; endopeptidase activity; hydrolase activity; metal ion binding; metalloendopeptidase activity; metallopeptidase activity; peptidase activity; zinc ion binding	catalytic activity; endopeptidase activity; hydrolase activity; metal ion binding; metalloendopeptidase activity; metallopeptidase activity; peptidase activity; zinc ion binding
BCS	LMO4	8	cytoplasm	transcription regulator	LIM domain transcription factor LMO4	negative regulation of protein complex assembly; neural tube closure; positive regulation of transcription from RNA polymerase II promoter; regulation of cell activation; regulation of cell fate specification; regulation of transcription, DNA-dependent; spinal cord association neuron differentiation; spinal cord motor neuron differentiation; thymus development; transcription, DNA-dependent; trans…	enhancer sequence-specific DNA binding; metal ion binding; protein binding; sequence-specific DNA binding transcription factor activity; transcription factor binding; zinc ion binding
BCS	ZNF652	27	nucleus	transcription regulator	zinc finger protein 652	regulation of transcription, DNA-dependent; transcription, DNA-dependent	DNA binding; metal ion binding; nucleic acid binding; protein binding
BCS	SNF8	27	cytoplasm	enzyme	SNF8, ESCRT-II complex subunit	early endosome to late endosome transport; endocytic recycling; endosomal transport; membrane organization; positive regulation of gene expression; positive regulation of protein catabolic process; protein targeting to vacuole involved in ubiquitin-dependent protein catabolic process via the multivesicular body sorting pathway; protein transport; regulation of MAP kinase activity; regulation of m…	channel regulator activity; protein binding; protein C-terminus binding; protein homodimerization activity; protein N-terminus binding; transcription factor binding
BCS	UBE2Z	27	cytoplasm	enzyme	ubiquitin-conjugating enzyme E2Z	apoptotic process; protein polyubiquitination; protein ubiquitination; protein ubiquitination involved in ubiquitin-dependent protein catabolic process	ATP binding; ligase activity; nucleotide binding; protein binding; ubiquitin protein ligase binding
BCS	IGFBP1	27	cytoplasm	translator regulator	Insulin-like growth factor 2 mRNA-binding protein 1	CRD-mediated mRNA stabilization; gene expression; mRNA transport; negative regulation of translation; neuronal stem cell maintenance; pallium cell proliferation in forebrain; regulation of cytokine biosynthetic process; regulation of mRNA stability involved in response to stress; regulation of translation; RNA localization; transport	mRNA 3'-UTR binding; mRNA 5'-UTR binding; mRNA binding; nucleic acid binding; nucleotide binding; protein binding; RNA binding; translation regulator activity
Table S10. List of selected candidate genes for immune, disease and productivity traits studied in Horro chickens.
Trait	Gene name	Chromosome	Location	Type	Description	Biological processes involved	Molecular functions involved
IBDV	MYC	2	nucleus	transcription regulator	Myc proto-oncogene protein	activation of cysteine-type endopeptidase activity involved in apoptotic process; amino acid transport; B cell apoptotic process; branching involved in ureteric bud morphogenesis; canonical Wnt receptor signaling pathway; canonical Wnt receptor signaling pathway involved in negative regulation of apoptotic process; canonical Wnt receptor signaling pathway involved in positive regulation of apopto…
IBDV	TOM1L1	18	cytoplasm	other	target of myb1 like 1 membrane trafficking protein	activation of protein kinase activity; intracellular protein transport; negative regulation of mitosis; positive regulation of protein autophosphorylation; protein transport; regulation of DNA biosynthetic process; signal transduction; transmembrane receptor protein tyrosine kinase signaling pathway; transport; ubiquitin-dependent protein catabolic process via the multivesicular body sorting path…	clathrin binding; protein binding; protein kinase activator activity; protein kinase binding; SH3 domain binding; ubiquitin binding
IBDV	THEMIS2	23	cytoplasm/nucleus	other	thymocyte selection associated family member 2	cell adhesion; immune system process; inflammatory response; T cell receptor signaling pathway	protein binding
IBDV	XKR8	23	cellular membrane	other	XK-related protein 8	apoptotic process; engulfment of apoptotic cell; phosphatidylserine exposure on apoptotic cell surface
IBDV	WDR33	9	nucleus	other	WD repeat domain 33	mRNA cleavage; mRNA polyadenylation; mRNA processing; postreplication repair; spermatogenesis
IBDV	PROC	9	extracellular space	peptidase	vitamin K-dependent protein C precursor	blood coagulation; cellular protein metabolic process; hemostasis; leukocyte migration; negative regulation of apoptotic process; negative regulation of blood coagulation; negative regulation of coagulation; negative regulation of inflammatory response; peptidyl-glutamic acid carboxylation; post-translational protein modification; proteolysis	calcium ion binding; hydrolase activity; peptidase activity; protein binding; serine-type endopeptidase activity; serine-type peptidase activity
IBDV	MALL	3	cell periphery	other	MAL-like protein	cholesterol homeostasis	protein binding
IBDV	RASSF7	5	cytoplasm	other	Ras association (RalGDS/AF-6) domain family (N-terminal) member 7	apoptotic process; signal transduction	protein binding
MDV	RPS6KA2	3	nucleus	kinase	ribosomal protein S6 kinase, 90kDa, polypeptide 2	axon guidance; brain renin-angiotensin system; cardiac muscle cell apoptotic process; cellular response to carbohydrate stimulus; heart contraction; heart development; innate immune response; intracellular signal transduction; MyD88-dependent toll-like receptor signaling pathway; MyD88-independent toll-like receptor signaling pathway; negative regulation of cell cycle; negative regulation of cell…	ATP binding; kinase activity; magnesium ion binding; nucleotide binding; protein binding; protein kinase activity; protein serine/threonine/tyrosine kinase activity; protein serine/threonine kinase activity; ribosomal protein S6 kinase activity; transferase activity
MDV	ATP2B2	12	plasma membrane	transporter	ATPase, Ca++ transporting, plasma membrane 2	auditory receptor cell stereocilium organization; blood coagulation; brain development; calcium ion transmembrane transport; calcium ion transport; cell morphogenesis; cellular calcium ion homeostasis; cerebellar granule cell differentiation; cerebellar Purkinje cell differentiation; cerebellar Purkinje cell layer morphogenesis; cerebellum development; cGMP metabolic process; cochlea development;…	acetylcholine receptor binding; ATP binding; calcium-dependent ATPase activity; calcium ion binding; calcium-transporting ATPase activity; calmodulin binding; glutamate receptor binding; hydrolase activity; metal ion binding; nucleotide binding; PDZ domain binding; protein binding; protein C-terminus binding
MDV	HLF	18	nucleus	transcription regulator	hepatic leukemia factor	multicellular organismal development; regulation of transcription, DNA-dependent; rhythmic process; skeletal muscle cell differentiation; transcription, DNA-dependent; transcription from RNA polymerase II promoter	DNA binding; double-stranded DNA binding; sequence-specific DNA binding; sequence-specific DNA binding transcription factor activity
MDV	MMD	18	plasma membrane	kinase	Gallus gallus monocyte to macrophage differentiation-associated (MMD), mRNA.	cytolysis; positive regulation of neuron differentiation; positive regulation of protein kinase activity; protein phosphorylation; regulation of protein localization	protein kinase activity; receptor activity
SG	GRM7	12	plasma mebrane	G-protein coupled receptor	glutamate receptor, metabotropic 7	adenylate cyclase-inhibiting G-protein coupled glutamate receptor signaling pathway; adult behavior; associative learning; behavioral fear response; calcium ion transmembrane transport; conditioned taste aversion; G-protein coupled receptor signaling pathway; learning or memory; memory; multicellular organismal response to stress; negative regulation of adenylate cyclase activity; negative regula…	adenylate cyclase inhibiting G-protein coupled glutamate receptor activity; adenylate cyclase inhibitor activity; calcium channel regulator activity; calcium-dependent protein binding; calcium ion binding; calmodulin binding; glutamate binding; glutamate receptor activity; G-protein coupled receptor activity; group III metabotropic glutamate receptor activity; PDZ domain binding; protein binding;…
SG	CAV3	12	plasma mebrane	enzyme	caveolin-3	actin filament organization; cardiac muscle cell development; caveola assembly; cell differentiation; cell growth; cholesterol homeostasis; cytoplasmic microtubule organization; detection of muscle stretch; elevation of cytosolic calcium ion concentration; endocytosis; establishment of protein localization in plasma membrane; glucose homeostasis; heart trabecula formation; membrane raft organizat…	alpha-tubulin binding; calcium channel regulator activity; connexin binding; enzyme binding; ion channel binding; nitric-oxide synthase binding; potassium channel inhibitor activity; protein binding; protein complex binding; protein complex scaffold; protein C-terminus binding; sodium channel regulator activity
SG	CYP21A2	16	cytoplasm	enzyme	steroid 21-hydroxylase precursor	C21-steroid hormone biosynthetic process; cellular response to peptide hormone stimulus; glucocorticoid biosynthetic process; mineralocorticoid biosynthetic process; oxidation-reduction process; progesterone metabolic process; response to antibiotic; small molecule metabolic process; steroid biosynthetic process; steroid metabolic process; sterol metabolic process; xenobiotic metabolic process	heme binding; iron ion binding; lipid binding; metal ion binding; monooxygenase activity; oxidoreductase activity; oxidoreductase activity, acting on paired donors, with incorporation or reduction of molecular oxygen; steroid 21-monooxygenase activity; steroid binding; steroid hydroxylase activity
SG	TAP2	16	cytoplasm	transporter	antigen peptide transporter 2	adaptive immune response; antigen processing and presentation of endogenous peptide antigen via MHC class I; antigen processing and presentation of endogenous peptide antigen via MHC class Ib via ER pathway, TAP-dependent; antigen processing and presentation of endogenous peptide antigen via MHC class I via ER pathway, TAP-dependent; antigen processing and presentation of exogenous peptide antige…
SG	TAP1	16	cytoplasm	transporter	antigen peptide transporter 1	adaptive immune response; antigen processing and presentation of endogenous peptide antigen via MHC class I; antigen processing and presentation of exogenous peptide antigen via MHC class I; antigen processing and presentation of exogenous peptide antigen via MHC class I, TAP-dependent; antigen processing and presentation of peptide antigen via MHC class I; cytosol to ER transport; defense respon…
SG	GNB2L1	16	cytoplasm	enzyme	Guanine nucleotide-binding protein subunit beta-2-like 1	activation of cysteine-type endopeptidase activity involved in apoptotic process; apoptotic process; cell cycle; cell surface receptor signaling pathway; cellular response to glucose stimulus; cellular response to growth factor stimulus; gastrulation; intracellular signal transduction; multicellular organismal development; negative regulation of cell growth; negative regulation of endoplasmic ret…	cysteine-type endopeptidase activator activity involved in apoptotic process; enzyme binding; ion channel inhibitor activity; protein binding; protein complex scaffold; protein homodimerization activity; protein kinase C binding; protein phosphatase binding; protein tyrosine kinase inhibitor activity; receptor activity; receptor binding; receptor tyrosine kinase binding; SH2 domain binding; signa…
SG	FOXRED2	1	cytoplasm	enzyme	FAD-dependent oxidoreductase domain containing 2	ER-associated protein catabolic process; oxidation-reduction process	flavin adenine dinucleotide binding; glycoprotein binding; monooxygenase activity; oxidoreductase activity; protein binding
PM	F2	5	extracellular space	peptidase	prothrombin precursor	acute-phase response; blood coagulation; blood coagulation, intrinsic pathway; cell surface receptor signaling pathway; cellular protein metabolic process; cellular response to mechanical stimulus; cytosolic calcium ion homeostasis; ER to Golgi vesicle-mediated transport; fibrinolysis; hemostasis; leukocyte migration; multicellular organismal development; negative regulation of astrocyte differen…	calcium ion binding; growth factor activity; hydrolase activity; peptidase activity; protein binding; receptor binding; serine-type endopeptidase activity; serine-type peptidase activity; thrombospondin receptor activity
PM	ATG13	5	cytoplasm	other	autophagy related 13	activation of protein kinase activity; autophagic vacuole assembly; autophagy; cellular response to nitrogen starvation; macroautophagy; mitochondrion degradation; protein localization to pre-autophagosomal structure	protein binding; protein kinase binding; protein kinase regulator activity
PM	HDC	10	cytoplasm	enzyme	histidine decarboxylase	carboxylic acid metabolic process; catecholamine biosynthetic process; cellular amino acid metabolic process; cellular nitrogen compound metabolic process; histamine biosynthetic process; histamine metabolic process; histidine catabolic process; histidine metabolic process; small molecule metabolic process	amino acid binding; carboxy-lyase activity; catalytic activity; histidine decarboxylase activity; lyase activity; protein binding; protein homodimerization activity; pyridoxal phosphate binding
PM	GABPB1	10	nucleus	transcription regulator	GA-binding protein subunit beta-1 isoform 1	mitochondrion organization; organelle organization; positive regulation of transcription from RNA polymerase II promoter; regulation of transcription, DNA-dependent; regulation of transcription from RNA polymerase II promoter; transcription, DNA-dependent	protein binding; protein heterodimerization activity; sequence-specific DNA binding transcription factor activity; transcription regulatory region DNA binding
Cestodes	PIM3	1	cytoplams	kinase	Pim-3 proto-oncogene, serine/threonine kinase	apoptotic process; cell cycle; histone phosphorylation; negative regulation of apoptotic process; negative regulation of insulin secretion involved in cellular response to glucose stimulus; phosphorylation; protein autophosphorylation; protein phosphorylation; regulation of mitotic cell cycle	ATP binding; kinase activity; nucleotide binding; protein binding; protein kinase activity; protein serine/threonine kinase activity; transferase activity
Cestodes	ILK	1	plasma membrane	kinase	integrin-linked protein kinase	branching involved in ureteric bud morphogenesis; cell aging; cell cycle arrest; cell junction assembly; cell-matrix adhesion; cell projection organization; cell proliferation; establishment or maintenance of epithelial cell apical/basal polarity; fibril organization; fibroblast migration; integrin-mediated signaling pathway; myelin assembly; myelination in peripheral nervous system; negative reg…	ATP binding; integrin binding; kinase activity; nucleotide binding; protein binding; protein domain specific binding; protein kinase activity; protein kinase binding; protein serine/threonine kinase activity; SH3 domain binding; signal transducer activity; transferase activity
Cestodes	MAP3K4	3	cytoplasm	kinase	Mitogen-activated protein kinase kinase kinase 4	activation of MAPK activity; activation of MAPKK activity; chorionic trophoblast cell differentiation; determination of dorsal identity; intracellular signal transduction; male germ-line sex determination; MAPK cascade; phosphorylation; placenta development; positive regulation of JUN kinase activity; positive regulation of p38MAPK cascade; protein phosphorylation; regulation of gene expression; …	ATP binding; kinase activity; MAP kinase kinase activity; MAP kinase kinase kinase activity; metal ion binding; nucleotide binding; protein binding; protein kinase activity; protein serine/threonine kinase activity; transferase activity
Cestodes	ZMPSTE24	23	cellular membrane	peptidase	zinc metallopeptidase STE24	CAAX-box protein processing; nuclear envelope organization; prenylated protein catabolic process; proteolysis	hydrolase activity; metal ion binding; metalloendopeptidase activity; metalloexopeptidase activity; metallopeptidase activity; peptidase activity
Cestodes	C2	23	extracelular space	peptidase	complement component 2	complement activation; complement activation, classical pathway; immune system process; innate immune response; positive regulation of apoptotic cell clearance; proteolysis; regulation of complement activation; response to nutrient	hydrolase activity; metal ion binding; peptidase activity; protein binding; serine-type endopeptidase activity; serine-type peptidase activity
Cestodes	PTAFR	23	plasma mebrane	G-protein coupled receptor	platelet-activating factor receptor	cellular response to cAMP; cellular response to fatty acid; cellular response to gravity; chemotaxis; cytokine-mediated signaling pathway; cytokine production; G-protein coupled purinergic nucleotide receptor signaling pathway; G-protein coupled receptor signaling pathway; immune response; inflammatory response; inositol trisphosphate biosynthetic process; interferon-gamma-mediated signaling path…	G-protein coupled purinergic nucleotide receptor activity; G-protein coupled receptor activity; lipopolysaccharide binding; lipopolysaccharide receptor activity; mitogen-activated protein kinase binding; phospholipid binding; platelet activating factor receptor activity; protein binding; signal transducer activity
Cestodes	SFN	23	cytoplams	other	stratifin	apoptotic process; DNA damage response, signal transduction resulting in induction of apoptosis; establishment of skin barrier; gene expression; intrinsic apoptotic signaling pathway; keratinization; keratinocyte development; keratinocyte differentiation; membrane organization; negative regulation of cysteine-type endopeptidase activity involved in apoptotic process; negative regulation of kerati…	phosphoprotein binding; protein binding; protein domain specific binding; protein kinase binding; protein kinase C inhibitor activity
Bodyweight	TGFBR2	2	plasma membrane	kinase	TGF-beta receptor type-2	activation of protein kinase activity; aging; apoptotic process; blood vessel development; brain development; bronchus development; bronchus morphogenesis; cartilage development; cell differentiation; common-partner SMAD protein phosphorylation; digestive tract development; embryo implantation; embryonic cranial skeleton morphogenesis; embryonic hemopoiesis; gastrulation; growth plate cartilage c…	ATP binding; glycosaminoglycan binding; kinase activity; metal ion binding; mitogen-activated protein kinase kinase kinase binding; nucleotide binding; protein binding; protein heterodimerization activity; protein homodimerization activity; protein kinase activity; protein serine/threonine kinase activity; receptor activity; receptor signaling protein serine/threonine kinase activity; SMAD bindin…
Body weight	RPIA	4	cytoplasm	enzyme	ribose-5-phosphate isomerase	carbohydrate metabolic process; pentose-phosphate shunt; pentose-phosphate shunt, non-oxidative branch; ribose phosphate metabolic process; small molecule metabolic process	carbohydrate binding; isomerase activity; monosaccharide binding; protein binding; ribose-5-phosphate isomerase activity
Body weight	SUCLG1	4	cytoplasm	enzyme	succinyl-CoA ligase	cellular metabolic process; metabolic process; nucleoside triphosphate biosynthetic process; small molecule metabolic process; succinate metabolic process; succinyl-CoA metabolic process; tricarboxylic acid cycle	catalytic activity; cofactor binding; GDP binding; GTP binding; ligase activity; nucleotide binding; protein heterodimerization activity; succinate-CoA ligase (ADP-forming) activity; succinate-CoA ligase (GDP-forming) activity
Body weight	PTPDC1	12	cytoplasm	enzyme	protein tyrosine phosphatase domain containing 1	cell projection organization; cilium morphogenesis; dephosphorylation; peptidyl-tyrosine dephosphorylation; protein dephosphorylation; smoothened signaling pathway	5-amino-6-(5-phosphoribitylamino)uracil phosphatase activity; hydrolase activity; inositol-1,3,4,5,6-pentakisphosphate 1-phosphatase activity; inositol-1,3,4,5,6-pentakisphosphate 3-phosphatase activity; inositol-1,3,4,6-tetrakisphosphate 1-phosphatase activity; inositol-1,3,4,6-tetrakisphosphate 6-phosphatase activity; inositol-1,3,4-trisphosphate 1-phosphatase activity; inositol-1,3,4-trisphosp…
BCS	CC2D1B	8	nucleus	transcription factor	coiled-coil and C2 domain containing 1B	protein binding; RNA polymerase II core promoter proximal region sequence-specific DNA binding; RNA polymerase II core promoter proximal region sequence-specific DNA binding transcription factor activity involved in negative regulation of transcription; sequence-specific DNA binding RNA polymerase II transcription factor activity
BCS	ZFYVE9	8	cytoplasm	enzyme	zinc finger, FYVE domain containing 9	endocytosis; negative regulation of transforming growth factor beta receptor signaling pathway; proteolysis; regulation of transforming growth factor beta receptor signaling pathway; SMAD protein complex assembly; SMAD protein import into nucleus; transforming growth factor beta receptor signaling pathway	1-phosphatidylinositol binding; metal ion binding; protein binding; serine-type peptidase activity; SMAD binding
BCS	EIF4ENIF1	15	cytoplasm	transporter	eukaryotic translation initiation factor 4E nuclear import factor 1	negative regulation of neuron differentiation; negative regulation of translation; protein transport; stem cell maintenance; transport	mRNA binding; protein binding; protein transporter activity
BCS	LIMK2	15	cytoplasm	kinase	LIM domain kinase 2	phosphorylation; protein phosphorylation; spermatid development; spermatogenesis	ATP binding; kinase activity; metal ion binding; nucleotide binding; protein binding; protein heterodimerization activity; protein kinase activity; protein serine/threonine kinase activity; transferase activity; zinc ion binding
BCS	PISD	15	cytoplasm	enzyme	phosphatidylserine decarboxylase	glycerophospholipid biosynthetic process; lipid metabolic process; phosphatidylethanolamine biosynthetic process; phospholipid biosynthetic process; phospholipid metabolic process; small molecule metabolic process		carboxy-lyase activity; lyase activity; phosphatidylserine decarboxylase activity
